# Supplementary material for: {4-Bromo-2-[(2-{(ethyl­sulfan­yl)[(2-oxido­benzyl­idene-κO)amino-κN]methyl­idene}hydrazinyl­idene-κN 1)meth­yl]phenolato-κO}(ethanol-κO)dioxido­uranium(VI)
Source: Acta Crystallogr Sect E Struct Rep Online. 2013 Jun 8;69(Pt 7):m362–3. doi: 10.1107/S1600536813014669 (PMC3772406; doi:10.1107/S1600536813014669)
Supplement: Supplementary file 1 [file e-69-0m362-sup1.cif]

##############################################################################
#                                                                            #
# This CIF contains the data in a paper accepted for publication in          #
# Acta Crystallographica Section E. It conforms to the requirements of       #
# Notes for Authors for Acta Crystallographica Section E, and has been       #
# peer reviewed under the auspices of the IUCr Commission on Journals.       #
#                                                                            #
# Full details of the Crystallographic Information File format               #
# are given in the paper "The Crystallographic Information File (CIF):       #
# a New Standard Archive File for Crystallography" by S. R. Hall, F. H.      #
# Allen and I. D. Brown [Acta Cryst. (1991), A47, 655-685].                  #
#                                                                            #
# The current version of the core CIF dictionary is obtainable from          #
# ftp://ftp.iucr.org/pub/cif_core.dic.                                       #
#                                                                            #
# Software is freely available for graphical display of the structure(s)     #
# in this CIF. For information consult the CIF software page                 #
# http://www.iucr.org/resources/cif/software.                                #
#                                                                            #
# This file may be used for bona fide research purposes within the           #
# scientific community so long as proper attribution is given to the journal # 
# article from which it was obtained.                                        #
#                                                                            #
##############################################################################
data_global
_audit_creation_method     SHELXL-97
_journal_date_recd_electronic     2013-05-21
_journal_date_accepted     2013-05-27
_journal_name_full     'Acta Crystallographica, Section E'
_journal_year     2013
_journal_volume     69
_journal_issue      7
_journal_page_first     m362
_journal_page_last     m363
_journal_paper_category     QM
_journal_paper_doi     10.1107/S1600536813014669
_journal_coeditor_code     CV5416
_publ_contact_author_name     'Professor Roberto Centore'
_publ_contact_author_address
;
Dipartimento di Scienze Chimiche
Universit\`a di Napoli 'Federico II'
Complesso di Monte S. Angelo
Via Cinthia
80126 Napoli
Italy
;
_publ_contact_author_email     'roberto.centore@unina.it'
_publ_section_title
;\
{4-Bromo-2-[(2-{(ethylsulfanyl)[(2-oxidobenzylidene-\k<i>O</i>)amino-\
\k<i>N</i>]methylidene}hydrazinylidene-\k<i>N</i>^1^)methyl]phenolato-\
\k<i>O</i>}(ethanol-\k<i>O</i>)dioxidouranium(VI)
;
loop_
    _publ_author_name
    _publ_author_address
    'Roberto Centore'
;
Dipartimento di Scienze Chimiche,
Universit\`a degli Studi di Napoli 'Federico II',
Complesso di Monte S. Angelo,
Via Cinthia, 80126 Napoli, Italy
;
    'Mehdi Ahmadi'
;
Department of Chemistry,
Payame Noor University,
19395--4697, Tehran, Iran
;
    'Andrea Peluso'
;
Dipartimento di Chimica e Biologia,
Universit\`a di Salerno,
Via Ponte don Melillo, 84084 Salerno, Italy
;
data_I
_audit_creation_method     SHELXL-97
_chemical_name_systematic
;\
{4-Bromo-2-[(2-{(ethylsulfanyl)[(2-oxidobenzylidene-\k<i>O</i>)amino-\
\k<i>N</i>]methylidene}hydrazinylidene-\k<i>N</i>^1^)methyl]phenolato-\
\k<i>O</i>}(ethanol-\k<i>O</i>)dioxidouranium(VI)
;
_chemical_formula_moiety     'C19 H20 Br N3 O5 S U'
_chemical_formula_sum     'C19 H20 Br N3 O5 S U'
_chemical_formula_iupac     '[U (C17 H14 Br N3 O2 S) O2 (C2 H6 O)]'
_chemical_formula_weight     720.38
_symmetry_cell_setting     triclinic
_space_group_name_H-M_alt     'P -1'
_space_group_name_Hall     '-P 1'
loop_
    _symmetry_equiv_pos_as_xyz
    'x, y, z'
    '-x, -y, -z'
_cell_length_a     10.3720(17)
_cell_length_b     11.1380(14)
_cell_length_c     11.1670(10)
_cell_angle_alpha     69.428(10)
_cell_angle_beta     86.870(11)
_cell_angle_gamma     70.379(10)
_cell_volume     1134.7(3)
_cell_formula_units_Z     2
_cell_measurement_reflns_used     110
_cell_measurement_theta_min     4.643
_cell_measurement_theta_max     23.622
_cell_measurement_temperature     293(2)
_exptl_crystal_description     'prism'
_exptl_crystal_colour     'red'
_exptl_crystal_size_max     0.40
_exptl_crystal_size_mid     0.20
_exptl_crystal_size_min     0.20
_exptl_crystal_density_diffrn     2.109
_exptl_crystal_density_method     'not measured'
_exptl_crystal_F_000     676
_exptl_absorpt_coefficient_mu     9.039
_exptl_absorpt_correction_type     multi-scan
_exptl_absorpt_process_details
;
(SADABS; Bruker, 2001)
;
_exptl_absorpt_correction_T_min     0.1227
_exptl_absorpt_correction_T_max     0.2651
_diffrn_ambient_temperature     293(2)
_diffrn_radiation_type     MoK\a
_diffrn_radiation_wavelength     0.71073
_diffrn_radiation_source     'normal-focus sealed tube'
_diffrn_radiation_monochromator     'graphite'
_diffrn_measurement_device_type     'Bruker--Nonius KappaCCD'
_diffrn_measurement_device     'four-circle diffractometer'
_diffrn_measurement_method
;
CCD rotation images, thick slices
;
_diffrn_detector_area_resol_mean     9
_diffrn_reflns_number     15923
_diffrn_reflns_av_R_equivalents     0.0446
_diffrn_reflns_av_sigmaI/netI     0.0454
_diffrn_reflns_theta_min     3.32
_diffrn_reflns_theta_max     27.50
_diffrn_reflns_theta_full     27.50
_diffrn_measured_fraction_theta_max     0.997
_diffrn_measured_fraction_theta_full     0.997
_diffrn_reflns_limit_h_min     -13
_diffrn_reflns_limit_h_max     13
_diffrn_reflns_limit_k_min     -14
_diffrn_reflns_limit_k_max     14
_diffrn_reflns_limit_l_min     -14
_diffrn_reflns_limit_l_max     13
_refine_special_details
;
Refinement of <i>F</i>^2^ against ALL reflections. The weighted <i>R</i>-factor
<i>wR</i> and goodness of fit <i>S</i> are based on <i>F</i>^2^, conventional
<i>R</i>-factors <i>R</i> are based on <i>F</i>, with <i>F</i> set to zero for
negative <i>F</i>^2^. The threshold expression of <i>F</i>^2^ >
\s(<i>F</i>^2^) is used only for calculating <i>R</i>-factors(gt) <i>etc</i>.
and is not relevant to the choice of reflections for refinement.
<i>R</i>-factors based on <i>F</i>^2^ are statistically about twice as large
as those based on <i>F</i>, and <i>R</i>- factors based on ALL data will be
even larger.
;
_reflns_number_total     5207
_reflns_number_gt     4347
_reflns_threshold_expression     I>2sigma(I)
_refine_ls_structure_factor_coef     Fsqd
_refine_ls_matrix_type     full
_refine_ls_R_factor_all     0.0446
_refine_ls_R_factor_gt     0.0286
_refine_ls_wR_factor_gt     0.0606
_refine_ls_wR_factor_ref     0.0679
_refine_ls_goodness_of_fit_ref     1.082
_refine_ls_restrained_S_all     1.085
_refine_ls_number_reflns     5207
_refine_ls_number_parameters     306
_refine_ls_number_restraints     53
_refine_ls_hydrogen_treatment     constr
_refine_ls_weighting_scheme     calc
_refine_ls_weighting_details
         'calc w=1/[\s^2^(Fo^2^)+(0.0179P)^2^+1.5042P] where P=(Fo^2^+2Fc^2^)/3'
_atom_sites_solution_hydrogens     geom
_atom_sites_solution_primary     direct
_atom_sites_solution_secondary     difmap
_refine_ls_shift/su_max     0.001
_refine_ls_shift/su_mean     0.000
_refine_diff_density_max     1.017
_refine_diff_density_min     -1.217
_refine_ls_extinction_method     none
loop_
    _atom_type_symbol
    _atom_type_description
    _atom_type_scat_dispersion_real
    _atom_type_scat_dispersion_imag
    _atom_type_scat_source
    'C' 'C' 0.0033 0.0016
                         'International Tables Vol C Tables 4.2.6.8 and 6.1.1.4'
    'H' 'H' 0.0000 0.0000
                         'International Tables Vol C Tables 4.2.6.8 and 6.1.1.4'
    'O' 'O' 0.0106 0.0060
                         'International Tables Vol C Tables 4.2.6.8 and 6.1.1.4'
    'S' 'S' 0.1246 0.1234
                         'International Tables Vol C Tables 4.2.6.8 and 6.1.1.4'
    'N' 'N' 0.0061 0.0033
                         'International Tables Vol C Tables 4.2.6.8 and 6.1.1.4'
    'Br' 'Br' -0.2901 2.4595
                         'International Tables Vol C Tables 4.2.6.8 and 6.1.1.4'
    'U' 'U' -9.6767 9.6646
                         'International Tables Vol C Tables 4.2.6.8 and 6.1.1.4'
_computing_data_collection     '<i>COLLECT</i> (Nonius, 1999)'
_computing_cell_refinement
;
DIRAX/LSQ (Duisenberg <i>et al.</i>, 2000)
;
_computing_data_reduction
;
EvalCCD (Duisenberg <i>et al.</i>, 2003)
;
_computing_structure_solution     'SIR97 (Altomare  <i>et al.</i>, 1999)'
_computing_structure_refinement     'SHELXL97 (Sheldrick, 2008)'
_computing_molecular_graphics
;
ORTEP-3 for Windows (Farrugia, 2012) and <i>Mercury</i> (Macrae <i>et
al.</i>,
2006)
;
_computing_publication_material     'WinGX (Farrugia, 2012)'
loop_
    _atom_site_type_symbol
    _atom_site_label
    _atom_site_fract_x
    _atom_site_fract_y
    _atom_site_fract_z
    _atom_site_U_iso_or_equiv
    _atom_site_adp_type
    _atom_site_calc_flag
    _atom_site_refinement_flags
    _atom_site_occupancy
    _atom_site_symmetry_multiplicity
    _atom_site_disorder_assembly
    _atom_site_disorder_group
    C C1 0.6222(5) -0.4166(5) 1.0165(5) 0.0480(13) Uani d D 1 1 A 1
    H H1B 0.6535 -0.4967 1.0874 0.058 Uiso calc PR 0.1644(18) 1 B 2
    Br Br1A 0.68347(8) -0.57406(7) 1.16068(8) 0.0615(2) Uani d PD 0.8356(18) 1 A
                                                                               1
    Br Br1B -0.0277(5) 0.9058(5) 0.2778(5) 0.0882(18) Uani d PD 0.1644(18) 1 B 2
    C C2 0.6697(6) -0.4110(6) 0.8960(6) 0.0547(14) Uani d . 1 1 A 1
    H H2 0.7339 -0.4884 0.8871 0.066 Uiso calc R 1 1 A 1
    C C3 0.6239(5) -0.2946(6) 0.7911(6) 0.0494(13) Uani d . 1 1 A 1
    H H3 0.6578 -0.2935 0.7120 0.059 Uiso calc R 1 1 A 1
    C C4 0.5257(5) -0.1758(5) 0.8013(5) 0.0399(11) Uani d . 1 1 A 1
    O O1 0.4757(4) -0.0655(3) 0.6971(3) 0.0439(8) Uani d . 1 1 A 1
    C C5 0.4789(5) -0.1789(5) 0.9220(5) 0.0389(11) Uani d . 1 1 A 1
    C C6 0.5280(5) -0.3005(5) 1.0281(5) 0.0436(12) Uani d . 1 1 A 1
    H H6 0.4962 -0.3027 1.1081 0.052 Uiso calc R 1 1 A 1
    C C7 0.3759(5) -0.0669(5) 0.9449(5) 0.0405(11) Uani d . 1 1 A 1
    H H7 0.3427 -0.0849 1.0261 0.049 Uiso calc R 1 1 A 1
    N N1 0.3248(4) 0.0560(4) 0.8644(4) 0.0395(9) Uani d . 1 1 A 1
    N N2A 0.2242(5) 0.1373(5) 0.9202(4) 0.0480(11) Uani d P 0.8356(18) 1 A 1
    N N2B 0.1747(5) 0.2653(5) 0.8539(5) 0.0441(11) Uani d P 0.1644(18) 1 B 2
    C C8A 0.1747(5) 0.2653(5) 0.8539(5) 0.0441(11) Uani d PD 0.8356(18) 1 A 1
    S S1A 0.05176(18) 0.36638(19) 0.92399(19) 0.0574(5) Uani d PD 0.8356(18) 1 A
                                                                               1
    C C16A 0.0450(13) 0.2473(13) 1.0815(13) 0.088(4) Uani d PDU 0.8356(18) 1 A 1
    H H16A 0.1376 0.1892 1.1170 0.106 Uiso calc PR 0.8356(18) 1 B 1
    H H16B 0.0039 0.2972 1.1377 0.106 Uiso calc PR 0.8356(18) 1 B 1
    C C17A -0.0377(13) 0.1597(13) 1.0763(14) 0.128(5) Uani d PD 0.8356(18) 1 A 1
    H H17A -0.0391 0.0973 1.1611 0.192 Uiso calc PR 0.8356(18) 1 B 1
    H H17B 0.0034 0.1094 1.0215 0.192 Uiso calc PR 0.8356(18) 1 B 1
    H H17C -0.1299 0.2169 1.0431 0.192 Uiso calc PR 0.8356(18) 1 B 1
    C C8B 0.2242(5) 0.1373(5) 0.9202(4) 0.0480(11) Uani d PD 0.085(6) 1 B 2
    S S1B 0.172(3) 0.0871(19) 1.0706(17) 0.062(4) Uiso d PD 0.085(6) 1 B 2
    C C16B 0.027(5) 0.231(5) 1.075(5) 0.088(4) Uani d PDU 0.085(6) 1 B 2
    H H16C 0.0349 0.3161 1.0164 0.106 Uiso calc PR 0.085(6) 1 B 2
    H H16D -0.0584 0.2236 1.0522 0.106 Uiso calc PR 0.085(6) 1 B 2
    C C17B 0.033(7) 0.223(6) 1.213(5) 0.128(5) Uani d PD 0.085(6) 1 B 2
    H H17D -0.0425 0.2959 1.2242 0.192 Uiso calc PR 0.085(6) 1 B 2
    H H17E 0.1179 0.2315 1.2326 0.192 Uiso calc PR 0.085(6) 1 B 2
    H H17F 0.0279 0.1372 1.2687 0.192 Uiso calc PR 0.085(6) 1 B 2
    C C8C 0.2242(5) 0.1373(5) 0.9202(4) 0.0480(11) Uani d PD 0.079(6) 1 C 3
    S S1C 0.127(3) 0.0792(19) 1.043(2) 0.062(4) Uiso d PD 0.079(6) 1 C 3
    C C16C 0.027(5) 0.231(5) 1.075(5) 0.088(4) Uani d PDU 0.079(6) 1 C 3
    H H16E 0.0571 0.3054 1.0221 0.106 Uiso calc PR 0.079(6) 1 C 3
    H H16F -0.0683 0.2541 1.0474 0.106 Uiso calc PR 0.079(6) 1 C 3
    C C17C 0.033(7) 0.223(6) 1.213(5) 0.128(5) Uani d PD 0.079(6) 1 C 3
    H H17G -0.0321 0.3043 1.2208 0.192 Uiso calc PR 0.079(6) 1 C 3
    H H17H 0.1237 0.2152 1.2372 0.192 Uiso calc PR 0.079(6) 1 C 3
    H H17I 0.0116 0.1451 1.2674 0.192 Uiso calc PR 0.079(6) 1 C 3
    N N3 0.2190(4) 0.3221(4) 0.7343(4) 0.0399(9) Uani d . 1 1 A 1
    C C9 0.1450(5) 0.4453(5) 0.6638(6) 0.0464(12) Uani d . 1 1 A 1
    H H9 0.0654 0.4855 0.6980 0.056 Uiso calc R 1 1 A 1
    C C10 0.1708(5) 0.5257(5) 0.5413(6) 0.0446(12) Uani d . 1 1 A 1
    C C11 0.0656(6) 0.6486(6) 0.4747(6) 0.0568(15) Uani d . 1 1 A 1
    H H11 -0.0168 0.6753 0.5115 0.068 Uiso calc R 1 1 A 1
    C C12 0.0856(7) 0.7270(5) 0.3570(7) 0.0654(17) Uani d D 1 1 A 1
    H H12A 0.0141 0.8059 0.3125 0.079 Uiso calc PR 0.8356(18) 1 B 1
    C C13 0.2068(8) 0.6951(7) 0.3002(7) 0.0682(18) Uani d . 1 1 A 1
    H H13 0.2172 0.7523 0.2193 0.082 Uiso calc R 1 1 A 1
    C C14 0.3117(7) 0.5792(7) 0.3632(6) 0.0593(15) Uani d . 1 1 A 1
    H H14 0.3943 0.5580 0.3253 0.071 Uiso calc R 1 1 A 1
    C C15 0.2972(6) 0.4909(6) 0.4848(6) 0.0460(12) Uani d . 1 1 A 1
    O O2 0.3995(4) 0.3803(4) 0.5465(4) 0.0528(9) Uani d . 1 1 A 1
    O O3 0.5501(4) 0.1468(4) 0.7532(4) 0.0489(9) Uani d . 1 1 A 1
    O O4 0.2827(3) 0.1828(4) 0.5463(4) 0.0466(8) Uani d . 1 1 A 1
    U U1 0.415731(18) 0.164807(19) 0.650973(18) 0.03560(6) Uani d . 1 1 A 1
    O O5A 0.5794(4) 0.1272(4) 0.4954(4) 0.0483(9) Uani d PD 0.470(16) 1 A 1
    H H5A 0.5486 0.0995 0.4528 0.058 Uiso d PR 0.470(16) 1 A 1
    C C18A 0.7137(10) 0.1409(15) 0.4828(12) 0.042(3) Uiso d PD 0.470(16) 1 A 1
    H H18A 0.7110 0.2233 0.4958 0.051 Uiso calc PR 0.470(16) 1 A 1
    H H18B 0.7430 0.1464 0.3976 0.051 Uiso calc PR 0.470(16) 1 A 1
    C C19A 0.8114(16) 0.0191(16) 0.581(2) 0.106(8) Uani d PDU 0.470(16) 1 A 1
    H H19A 0.9024 0.0233 0.5713 0.159 Uiso calc PR 0.470(16) 1 A 1
    H H19B 0.8096 -0.0622 0.5706 0.159 Uiso calc PR 0.470(16) 1 A 1
    H H19C 0.7849 0.0177 0.6653 0.159 Uiso calc PR 0.470(16) 1 A 1
    O O5B 0.5794(4) 0.1272(4) 0.4954(4) 0.0483(9) Uani d PD 0.277(19) 1 D 4
    H H5B 0.5487 0.0992 0.4535 0.058 Uiso d PR 0.277(19) 1 D 4
    C C18B 0.683(2) 0.192(3) 0.462(3) 0.072(9) Uiso d PD 0.277(19) 1 D 4
    H H18C 0.7096 0.2071 0.5353 0.086 Uiso calc PR 0.277(19) 1 D 4
    H H18D 0.6448 0.2796 0.3935 0.086 Uiso calc PR 0.277(19) 1 D 4
    C C19B 0.8029(17) 0.1076(18) 0.4192(18) 0.104(6) Uiso d PD 0.277(19) 1 D 4
    H H19D 0.8752 0.1452 0.4103 0.156 Uiso calc PR 0.277(19) 1 D 4
    H H19E 0.7799 0.1053 0.3382 0.156 Uiso calc PR 0.277(19) 1 D 4
    H H19F 0.8329 0.0167 0.4814 0.156 Uiso calc PR 0.277(19) 1 D 4
    O O5C 0.5794(4) 0.1272(4) 0.4954(4) 0.0483(9) Uani d PD 0.253(18) 1 E 5
    H H5C 0.5476 0.1003 0.4533 0.058 Uiso d PR 0.253(18) 1 E 5
    C C18C 0.7286(16) 0.073(3) 0.531(2) 0.055(8) Uiso d PD 0.253(18) 1 E 5
    H H18E 0.7482 0.1098 0.5917 0.067 Uiso calc PR 0.253(18) 1 E 5
    H H18F 0.7579 -0.0258 0.5721 0.067 Uiso calc PR 0.253(18) 1 E 5
    C C19C 0.8029(17) 0.1076(18) 0.4192(18) 0.104(6) Uiso d PD 0.253(18) 1 E 5
    H H19G 0.8995 0.0713 0.4436 0.156 Uiso calc PR 0.253(18) 1 E 5
    H H19H 0.7750 0.2050 0.3796 0.156 Uiso calc PR 0.253(18) 1 E 5
    H H19I 0.7840 0.0700 0.3597 0.156 Uiso calc PR 0.253(18) 1 E 5
loop_
    _atom_site_aniso_label
    _atom_site_aniso_U_11
    _atom_site_aniso_U_22
    _atom_site_aniso_U_33
    _atom_site_aniso_U_12
    _atom_site_aniso_U_13
    _atom_site_aniso_U_23
    C1 0.047(3) 0.045(3) 0.043(3) -0.007(2) -0.012(2) -0.011(2)
    Br1A 0.0653(5) 0.0427(4) 0.0608(5) -0.0068(3) -0.0091(4) -0.0090(3)
    Br1B 0.083(3) 0.083(3) 0.087(4) -0.036(3) -0.015(3) -0.005(3)
    C2 0.046(3) 0.053(3) 0.060(4) 0.000(3) -0.001(3) -0.029(3)
    C3 0.047(3) 0.050(3) 0.047(3) -0.001(2) 0.005(2) -0.027(3)
    C4 0.041(3) 0.043(3) 0.038(3) -0.011(2) 0.001(2) -0.019(2)
    O1 0.056(2) 0.0418(19) 0.0314(18) -0.0056(16) 0.0018(16) -0.0199(15)
    C5 0.038(2) 0.044(3) 0.038(3) -0.010(2) 0.000(2) -0.021(2)
    C6 0.048(3) 0.045(3) 0.037(3) -0.011(2) -0.001(2) -0.017(2)
    C7 0.044(3) 0.045(3) 0.031(3) -0.011(2) 0.005(2) -0.016(2)
    N1 0.040(2) 0.042(2) 0.035(2) -0.0048(18) 0.0051(17) -0.0205(18)
    N2A 0.046(2) 0.054(3) 0.044(3) -0.008(2) 0.014(2) -0.027(2)
    N2B 0.041(3) 0.049(3) 0.046(3) -0.010(2) 0.009(2) -0.027(2)
    C8A 0.041(3) 0.049(3) 0.046(3) -0.010(2) 0.009(2) -0.027(2)
    S1A 0.0515(10) 0.0548(10) 0.0647(12) -0.0065(8) 0.0199(8) -0.0330(9)
    C16A 0.098(7) 0.074(6) 0.097(7) -0.026(5) 0.059(5) -0.046(5)
    C17A 0.147(11) 0.111(9) 0.149(13) -0.061(9) 0.077(10) -0.066(9)
    C8B 0.046(2) 0.054(3) 0.044(3) -0.008(2) 0.014(2) -0.027(2)
    C16B 0.098(7) 0.074(6) 0.097(7) -0.026(5) 0.059(5) -0.046(5)
    C17B 0.147(11) 0.111(9) 0.149(13) -0.061(9) 0.077(10) -0.066(9)
    C8C 0.046(2) 0.054(3) 0.044(3) -0.008(2) 0.014(2) -0.027(2)
    C16C 0.098(7) 0.074(6) 0.097(7) -0.026(5) 0.059(5) -0.046(5)
    C17C 0.147(11) 0.111(9) 0.149(13) -0.061(9) 0.077(10) -0.066(9)
    N3 0.039(2) 0.042(2) 0.043(2) -0.0112(18) 0.0030(18) -0.0221(19)
    C9 0.037(3) 0.044(3) 0.061(4) -0.007(2) 0.002(2) -0.028(3)
    C10 0.045(3) 0.039(3) 0.054(3) -0.014(2) -0.001(2) -0.019(2)
    C11 0.050(3) 0.048(3) 0.069(4) -0.012(3) -0.009(3) -0.020(3)
    C12 0.073(4) 0.052(4) 0.064(4) -0.023(3) -0.015(3) -0.006(3)
    C13 0.083(5) 0.067(4) 0.054(4) -0.036(4) -0.005(3) -0.008(3)
    C14 0.067(4) 0.064(4) 0.055(4) -0.034(3) 0.010(3) -0.021(3)
    C15 0.048(3) 0.045(3) 0.052(3) -0.020(2) 0.000(2) -0.021(3)
    O2 0.046(2) 0.047(2) 0.067(3) -0.0162(17) 0.0111(19) -0.0222(19)
    O3 0.0410(19) 0.068(2) 0.045(2) -0.0157(18) 0.0043(16) -0.0310(19)
    O4 0.0400(18) 0.054(2) 0.049(2) -0.0104(16) -0.0014(16) -0.0258(18)
    U1 0.03288(9) 0.04260(11) 0.03333(10) -0.00789(7) 0.00249(6) -0.02045(7)
    O5A 0.0432(19) 0.071(3) 0.044(2) -0.0205(18) 0.0099(16) -0.0346(19)
    C19A 0.057(9) 0.090(13) 0.17(2) -0.011(9) -0.029(12) -0.051(14)
    O5B 0.0432(19) 0.071(3) 0.044(2) -0.0205(18) 0.0099(16) -0.0346(19)
    O5C 0.0432(19) 0.071(3) 0.044(2) -0.0205(18) 0.0099(16) -0.0346(19)
_geom_special_details
;
All e.s.d.'s (except the e.s.d. in the dihedral angle between two l.s. planes)
are estimated using the full covariance matrix. The cell e.s.d.'s are taken
into account individually in the estimation of e.s.d.'s in distances, angles
and torsion angles; correlations between e.s.d.'s in cell parameters are only
used when they are defined by crystal symmetry. An approximate (isotropic)
treatment of cell e.s.d.'s is used for estimating e.s.d.'s involving l.s.
planes.
;
loop_
    _geom_bond_atom_site_label_1
    _geom_bond_atom_site_label_2
    _geom_bond_site_symmetry_2
    _geom_bond_distance
    _geom_bond_publ_flag
    C1 C6 . 1.378(7) no
    C1 C2 . 1.395(8) no
    C1 Br1A . 1.858(5) no
    C1 H1B . 0.9300 no
    C2 C3 . 1.364(8) no
    C2 H2 . 0.9300 no
    C3 C4 . 1.410(7) no
    C3 H3 . 0.9300 no
    C4 O1 . 1.328(6) no
    C4 C5 . 1.400(7) no
    O1 U1 . 2.295(3) no
    C5 C6 . 1.405(7) no
    C5 C7 . 1.436(7) no
    C6 H6 . 0.9300 no
    C7 N1 . 1.290(6) no
    C7 H7 . 0.9300 no
    N1 N2A . 1.410(5) no
    N1 U1 . 2.556(4) no
    S1A C16A . 1.808(13) no
    C16A C17A . 1.517(9) no
    C16A H16A . 0.9700 no
    C16A H16B . 0.9700 no
    C17A H17A . 0.9600 no
    C17A H17B . 0.9600 no
    C17A H17C . 0.9600 no
    S1B C16B . 1.81(3) no
    C16B C17B . 1.52(2) no
    C16B H16C . 0.9700 no
    C16B H16D . 0.9700 no
    C17B H17D . 0.9600 no
    C17B H17E . 0.9600 no
    C17B H17F . 0.9600 no
    N3 C9 . 1.301(7) no
    N3 U1 . 2.576(4) no
    C9 C10 . 1.416(8) no
    C9 H9 . 0.9300 no
    C10 C11 . 1.410(7) no
    C10 C15 . 1.417(8) no
    C11 C12 . 1.348(9) no
    C11 H11 . 0.9300 no
    C12 C13 . 1.372(10) no
    C12 H12A . 0.9300 no
    C13 C14 . 1.360(9) no
    C13 H13 . 0.9300 no
    C14 C15 . 1.404(8) no
    C14 H14 . 0.9300 no
    C15 O2 . 1.312(7) no
    O2 U1 . 2.221(4) no
    O3 U1 . 1.764(4) no
    O4 U1 . 1.771(3) no
    U1 O5A . 2.406(3) no
    O5A C18A . 1.445(10) no
    O5A H5A . 0.7809 no
    O5A H5B . 0.7768 no
    O5A H5C . 0.7761 no
    C18A C19A . 1.492(9) no
    C18A H18A . 0.9700 no
    C18A H18B . 0.9700 no
    C19A H19A . 0.9600 no
    C19A H19B . 0.9600 no
    C19A H19C . 0.9600 no
    C18B C19B . 1.455(18) no
    C18B H18C . 0.9700 no
    C18B H18D . 0.9700 no
    C19B H19D . 0.9600 no
    C19B H19E . 0.9600 no
    C19B H19F . 0.9600 no
    C18C H18E . 0.9700 no
    C18C H18F . 0.9700 no
loop_
    _geom_angle_atom_site_label_1
    _geom_angle_atom_site_label_2
    _geom_angle_atom_site_label_3
    _geom_angle_site_symmetry_1
    _geom_angle_site_symmetry_3
    _geom_angle
    _geom_angle_publ_flag
    C6 C1 C2 . . 118.4(5) no
    C6 C1 Br1A . . 119.5(4) no
    C2 C1 Br1A . . 122.1(4) no
    C6 C1 H1B . . 120.8 no
    C2 C1 H1B . . 120.8 no
    Br1A C1 H1B . . 1.4 no
    C3 C2 C1 . . 121.4(5) no
    C3 C2 H2 . . 119.3 no
    C1 C2 H2 . . 119.3 no
    C2 C3 C4 . . 120.7(5) no
    C2 C3 H3 . . 119.7 no
    C4 C3 H3 . . 119.7 no
    O1 C4 C5 . . 121.2(4) no
    O1 C4 C3 . . 120.1(5) no
    C5 C4 C3 . . 118.6(5) no
    C4 O1 U1 . . 134.9(3) no
    C4 C5 C6 . . 119.3(4) no
    C4 C5 C7 . . 124.2(5) no
    C6 C5 C7 . . 116.3(5) no
    C1 C6 C5 . . 121.5(5) no
    C1 C6 H6 . . 119.2 no
    C5 C6 H6 . . 119.2 no
    N1 C7 C5 . . 126.6(5) no
    N1 C7 H7 . . 116.7 no
    C5 C7 H7 . . 116.7 no
    C7 N1 N2A . . 110.6(4) no
    C7 N1 U1 . . 127.6(3) no
    N2A N1 U1 . . 120.6(3) no
    C17A C16A S1A . . 111.4(10) no
    C17A C16A H16A . . 109.4 no
    S1A C16A H16A . . 109.4 no
    C17A C16A H16B . . 109.4 no
    S1A C16A H16B . . 109.4 no
    H16A C16A H16B . . 108.0 no
    C16A C17A H17A . . 109.5 no
    C16A C17A H17B . . 109.5 no
    H17A C17A H17B . . 109.5 no
    C16A C17A H17C . . 109.5 no
    H17A C17A H17C . . 109.5 no
    H17B C17A H17C . . 109.5 no
    C17B C16B S1B . . 104(2) no
    C17B C16B H16C . . 111.0 no
    S1B C16B H16C . . 111.0 no
    C17B C16B H16D . . 111.0 no
    S1B C16B H16D . . 111.0 no
    H16C C16B H16D . . 109.0 no
    C16B C17B H17D . . 109.5 no
    C16B C17B H17E . . 109.5 no
    H17D C17B H17E . . 109.5 no
    C16B C17B H17F . . 109.5 no
    H17D C17B H17F . . 109.5 no
    H17E C17B H17F . . 109.5 no
    C9 N3 U1 . . 123.7(4) no
    N3 C9 C10 . . 127.9(5) no
    N3 C9 H9 . . 116.0 no
    C10 C9 H9 . . 116.0 no
    C11 C10 C9 . . 117.6(5) no
    C11 C10 C15 . . 118.9(6) no
    C9 C10 C15 . . 123.5(5) no
    C12 C11 C10 . . 119.3(6) no
    C12 C11 H11 . . 120.3 no
    C10 C11 H11 . . 120.3 no
    C11 C12 C13 . . 122.8(6) no
    C11 C12 H12A . . 118.6 no
    C13 C12 H12A . . 118.6 no
    C14 C13 C12 . . 119.4(6) no
    C14 C13 H13 . . 120.3 no
    C12 C13 H13 . . 120.3 no
    C13 C14 C15 . . 121.0(6) no
    C13 C14 H14 . . 119.5 no
    C15 C14 H14 . . 119.5 no
    O2 C15 C14 . . 120.9(5) no
    O2 C15 C10 . . 120.6(5) no
    C14 C15 C10 . . 118.5(5) no
    C15 O2 U1 . . 133.4(3) no
    O3 U1 O4 . . 179.05(17) no
    O3 U1 O2 . . 89.52(17) no
    O4 U1 O2 . . 90.23(16) no
    O3 U1 O1 . . 93.70(16) no
    O4 U1 O1 . . 86.22(15) no
    O2 U1 O1 . . 159.51(13) no
    O3 U1 O5A . . 88.85(14) no
    O4 U1 O5A . . 90.21(14) no
    O2 U1 O5A . . 82.02(14) no
    O1 U1 O5A . . 77.82(13) no
    O3 U1 N1 . . 82.19(16) no
    O4 U1 N1 . . 98.66(16) no
    O2 U1 N1 . . 130.39(14) no
    O1 U1 N1 . . 70.10(12) no
    O5A U1 N1 . . 145.93(13) no
    O3 U1 N3 . . 97.53(15) no
    O4 U1 N3 . . 83.25(14) no
    O2 U1 N3 . . 70.53(14) no
    O1 U1 N3 . . 128.83(13) no
    O5A U1 N3 . . 151.69(14) no
    N1 U1 N3 . . 62.37(13) no
    C18A O5A U1 . . 129.7(6) no
    C18A O5A H5A . . 123.9 no
    U1 O5A H5A . . 106.3 no
    C18A O5A H5B . . 124.2 no
    U1 O5A H5B . . 106.0 no
    H5A O5A H5B . . 0.4 no
    C18A O5A H5C . . 124.8 no
    U1 O5A H5C . . 105.4 no
    H5A O5A H5C . . 0.9 no
    H5B O5A H5C . . 1.0 no
    O5A C18A C19A . . 108.0(10) no
    O5A C18A H18A . . 110.1 no
    C19A C18A H18A . . 110.1 no
    O5A C18A H18B . . 110.1 no
    C19A C18A H18B . . 110.1 no
    H18A C18A H18B . . 108.4 no
    C18A C19A H19A . . 109.5 no
    C18A C19A H19B . . 109.5 no
    H19A C19A H19B . . 109.5 no
    C18A C19A H19C . . 109.5 no
    H19A C19A H19C . . 109.5 no
    H19B C19A H19C . . 109.5 no
    C19B C18B H18C . . 109.4 no
    C19B C18B H18D . . 109.4 no
    H18C C18B H18D . . 108.0 no
    C18B C19B H19D . . 109.5 no
    C18B C19B H19E . . 109.5 no
    H19D C19B H19E . . 109.5 no
    C18B C19B H19F . . 109.5 no
    H19D C19B H19F . . 109.5 no
    H19E C19B H19F . . 109.5 no
    H18E C18C H18F . . 108.1 no
loop_
    _geom_torsion_atom_site_label_1
    _geom_torsion_atom_site_label_2
    _geom_torsion_atom_site_label_3
    _geom_torsion_atom_site_label_4
    _geom_torsion_site_symmetry_1
    _geom_torsion_site_symmetry_2
    _geom_torsion_site_symmetry_3
    _geom_torsion_site_symmetry_4
    _geom_torsion
    _geom_torsion_publ_flag
    C6 C1 C2 C3 . . . . -0.6(9) no
    Br1A C1 C2 C3 . . . . -179.9(5) no
    C1 C2 C3 C4 . . . . -0.5(9) no
    C2 C3 C4 O1 . . . . -175.9(5) no
    C2 C3 C4 C5 . . . . 1.7(8) no
    C5 C4 O1 U1 . . . . 40.8(7) no
    C3 C4 O1 U1 . . . . -141.7(4) no
    O1 C4 C5 C6 . . . . 175.9(5) no
    C3 C4 C5 C6 . . . . -1.7(8) no
    O1 C4 C5 C7 . . . . -0.2(8) no
    C3 C4 C5 C7 . . . . -177.8(5) no
    C2 C1 C6 C5 . . . . 0.5(8) no
    Br1A C1 C6 C5 . . . . 179.9(4) no
    C4 C5 C6 C1 . . . . 0.6(8) no
    C7 C5 C6 C1 . . . . 177.0(5) no
    C4 C5 C7 N1 . . . . -9.6(9) no
    C6 C5 C7 N1 . . . . 174.2(5) no
    C5 C7 N1 N2A . . . . 178.9(5) no
    C5 C7 N1 U1 . . . . -13.7(8) no
    U1 N3 C9 C10 . . . . -13.0(8) no
    N3 C9 C10 C11 . . . . 170.5(5) no
    N3 C9 C10 C15 . . . . -11.3(9) no
    C9 C10 C11 C12 . . . . -179.0(6) no
    C15 C10 C11 C12 . . . . 2.7(8) no
    C10 C11 C12 C13 . . . . -2.6(10) no
    C11 C12 C13 C14 . . . . 0.8(11) no
    C12 C13 C14 C15 . . . . 0.7(10) no
    C13 C14 C15 O2 . . . . -178.7(6) no
    C13 C14 C15 C10 . . . . -0.5(9) no
    C11 C10 C15 O2 . . . . 177.0(5) no
    C9 C10 C15 O2 . . . . -1.1(8) no
    C11 C10 C15 C14 . . . . -1.2(8) no
    C9 C10 C15 C14 . . . . -179.4(5) no
    C14 C15 O2 U1 . . . . -133.5(5) no
    C10 C15 O2 U1 . . . . 48.3(7) no
    C15 O2 U1 O3 . . . . -149.7(5) no
    C15 O2 U1 O4 . . . . 31.2(5) no
    C15 O2 U1 O1 . . . . 111.0(5) no
    C15 O2 U1 O5A . . . . 121.4(5) no
    C15 O2 U1 N1 . . . . -70.4(5) no
    C15 O2 U1 N3 . . . . -51.5(5) no
    C4 O1 U1 O3 . . . . 36.0(5) no
    C4 O1 U1 O4 . . . . -144.9(5) no
    C4 O1 U1 O2 . . . . 134.6(5) no
    C4 O1 U1 O5A . . . . 124.0(5) no
    C4 O1 U1 N1 . . . . -44.3(4) no
    C4 O1 U1 N3 . . . . -66.7(5) no
    C7 N1 U1 O3 . . . . -68.2(4) no
    N2A N1 U1 O3 . . . . 98.1(4) no
    C7 N1 U1 O4 . . . . 111.4(4) no
    N2A N1 U1 O4 . . . . -82.3(4) no
    C7 N1 U1 O2 . . . . -150.8(4) no
    N2A N1 U1 O2 . . . . 15.5(4) no
    C7 N1 U1 O1 . . . . 28.7(4) no
    N2A N1 U1 O1 . . . . -165.0(4) no
    C7 N1 U1 O5A . . . . 8.0(6) no
    N2A N1 U1 O5A . . . . 174.3(3) no
    C7 N1 U1 N3 . . . . -170.9(5) no
    N2A N1 U1 N3 . . . . -4.6(3) no
    C9 N3 U1 O3 . . . . 117.9(4) no
    C9 N3 U1 O4 . . . . -61.6(4) no
    C9 N3 U1 O2 . . . . 31.0(4) no
    C9 N3 U1 O1 . . . . -141.2(4) no
    C9 N3 U1 O5A . . . . 16.2(6) no
    C9 N3 U1 N1 . . . . -165.1(4) no
    O3 U1 O5A C18A . . . . -20.1(8) no
    O4 U1 O5A C18A . . . . 159.7(8) no
    O2 U1 O5A C18A . . . . 69.5(8) no
    O1 U1 O5A C18A . . . . -114.2(8) no
    N1 U1 O5A C18A . . . . -94.4(8) no
    N3 U1 O5A C18A . . . . 83.7(8) no
    U1 O5A C18A C19A . . . . 77.3(14) no
loop_
    _geom_hbond_atom_site_label_D
    _geom_hbond_atom_site_label_H
    _geom_hbond_atom_site_label_A
    _geom_hbond_site_symmetry_A
    _geom_hbond_distance_DH
    _geom_hbond_distance_HA
    _geom_hbond_distance_DA
    _geom_hbond_angle_DHA
    _geom_hbond_publ_flag
    O5A H5A O1 2_656 0.78 1.89 2.618(5) 155 yes
    C7 H7 O3 2_657 0.93 2.53 3.235(6) 133 yes
    C6 H6 O3 2_657 0.93 2.63 3.368(6) 137 yes
    C11 H11 O4 2_566 0.93 2.66 3.443(7) 143 yes
    C19A H19B O4 2_656 0.96 2.58 3.451(19) 151 yes
_iucr_refine_instructions_details
;
TITL RT11
CELL  0.71073  10.3720  11.1380  11.1670   69.428   86.870   70.379
ZERR     2.00   0.0017   0.0014   0.0010    0.010    0.011    0.010
LATT   1
SFAC  C    H    O    S    N    BR   U
DISP C    0.00330   0.00160
DISP H    0.00000   0.00000
DISP O    0.01060   0.00600
DISP S    0.12460   0.12340
DISP N    0.00610   0.00330
DISP Br  -0.29010   2.45950
DISP U   -9.67670   9.66460
UNIT  38   40   10   2    6    2    2
MERG   2
SADI 0.002 C1 BR1A C12 BR1B
DFIX 1.52 0.01 C16A C17A C18A C19A
EXYZ N2A C8B C8C
EXYZ C8A N2B
EXYZ O5A O5B O5C
EXYZ C16B C16C
EXYZ C17B C17C
EXYZ C19B C19C
EADP N2A C8B C8C
EADP C8A N2B
EADP O5A O5B O5C
EADP C19B C19C
EADP C16A C16B C16C
EADP C17A C17B C17C
ISOR C16A C16B C16C
ISOR C19A C19B C19C
SUMP 1 0.001 1.0 2 1.0 4 1.0 5
SUMP 1 0.001 1.0 3 1.0 7 1.0 8
FMAP   2
PLAN    5
SIZE     0.20   0.20   0.40
ACTA
BOND
BOND   $H
CONF
EQIV $1 -x+1, -y, -z+1
EQIV $2 -x+1, -y, -z+2
EQIV $3 -x, -y+1, -z+1
HTAB O5A O1_$1
HTAB C6 O3_$2
HTAB C7 O3_$2
HTAB C11 O4_$3
HTAB C19A O4_$1
LIST   4
WGHT     0.01790     1.50420
L.S.  10
FVAR     0.30327   0.83559   0.47016   0.08505   0.07921   0.06229   0.27670
FVAR     0.25325
PART    1
C1    1    0.622243   -0.416558    1.016533    11.00000    0.04674    0.04483 =
        0.04314   -0.01097   -0.01235   -0.00666
PART    2
AFIX   43
H1B   2    0.653486   -0.496698    1.087360   -21.00000   -1.20000
AFIX    0
PART    1
BR1A  6    0.683465   -0.574059    1.160681    21.00000    0.06528    0.04274 =
        0.06079   -0.00900   -0.00910   -0.00678
PART    2
BR1B  6   -0.027703    0.905771    0.277774   -21.00000    0.08311    0.08251 =
        0.08659   -0.00511   -0.01473   -0.03564
PART    1
C2    1    0.669667   -0.411006    0.896031    11.00000    0.04590    0.05318 =
        0.05980   -0.02876   -0.00150   -0.00015
AFIX   43
H2    2    0.733913   -0.488412    0.887065    11.00000   -1.20000
AFIX    0
C3    1    0.623893   -0.294588    0.791113    11.00000    0.04740    0.04978 =
        0.04654   -0.02684    0.00469   -0.00098
AFIX   43
H3    2    0.657794   -0.293501    0.712042    11.00000   -1.20000
AFIX    0
C4    1    0.525667   -0.175811    0.801280    11.00000    0.04067    0.04307 =
        0.03763   -0.01918    0.00134   -0.01069
O1    3    0.475710   -0.065540    0.697118    11.00000    0.05574    0.04177 =
        0.03141   -0.01990    0.00183   -0.00560
C5    1    0.478881   -0.178935    0.921955    11.00000    0.03762    0.04367 =
        0.03833   -0.02108    0.00022   -0.01002
C6    1    0.528018   -0.300488    1.028116    11.00000    0.04775    0.04466 =
        0.03722   -0.01726   -0.00104   -0.01060
AFIX   43
H6    2    0.496213   -0.302678    1.108089    11.00000   -1.20000
AFIX    0
C7    1    0.375909   -0.066928    0.944880    11.00000    0.04352    0.04525 =
        0.03149   -0.01620    0.00541   -0.01125
AFIX   43
H7    2    0.342727   -0.084857    1.026054    11.00000   -1.20000
AFIX    0
N1    5    0.324757    0.055989    0.864377    11.00000    0.04032    0.04169 =
        0.03474   -0.02048    0.00508   -0.00484
N2A   5    0.224178    0.137310    0.920179    21.00000    0.04568    0.05395 =
        0.04387   -0.02672    0.01441   -0.00826
PART    2
N2B   5    0.174720    0.265264    0.853932   -21.00000    0.04065    0.04950 =
        0.04569   -0.02653    0.00883   -0.01040
PART    1
C8A   1    0.174720    0.265264    0.853932    21.00000    0.04065    0.04950 =
        0.04569   -0.02653    0.00883   -0.01040
S1A   4    0.051764    0.366375    0.923991    21.00000    0.05153    0.05484 =
        0.06466   -0.03300    0.01990   -0.00654
C16A  1    0.045046    0.247305    1.081541    21.00000    0.09787    0.07429 =
        0.09687   -0.04600    0.05891   -0.02564
AFIX   23
H16A  2    0.137585    0.189209    1.116964    21.00000   -1.20000
H16B  2    0.003943    0.297197    1.137726    21.00000   -1.20000
AFIX    0
C17A  1   -0.037742    0.159701    1.076331    21.00000    0.14736    0.11122 =
        0.14878   -0.06620    0.07726   -0.06072
AFIX   33
H17A  2   -0.039096    0.097314    1.161077    21.00000   -1.50000
H17B  2    0.003412    0.109440    1.021544    21.00000   -1.50000
H17C  2   -0.129937    0.216906    1.043076    21.00000   -1.50000
AFIX    0
PART    2
SAME C8A > C17A
C8B   1    0.224178    0.137310    0.920179    41.00000    0.04568    0.05395 =
        0.04387   -0.02672    0.01441   -0.00826
S1B   4    0.172264    0.087104    1.070571    41.00000   61.00000
C16B  1    0.026798    0.231142    1.074737    41.00000    0.09787    0.07429 =
        0.09687   -0.04600    0.05891   -0.02564
AFIX   23
H16C  2    0.034861    0.316089    1.016356    41.00000   -1.20000
H16D  2   -0.058432    0.223626    1.052163    41.00000   -1.20000
AFIX    0
C17B  1    0.033085    0.223223    1.212692    41.00000    0.14736    0.11122 =
        0.14878   -0.06620    0.07726   -0.06072
AFIX   33
H17D  2   -0.042475    0.295868    1.224200    41.00000   -1.50000
H17E  2    0.117868    0.231544    1.232559    41.00000   -1.50000
H17F  2    0.027844    0.137240    1.268702    41.00000   -1.50000
AFIX    0
PART    3
SAME C8A > C17A
C8C   1    0.224178    0.137310    0.920179    51.00000    0.04568    0.05395 =
        0.04387   -0.02672    0.01441   -0.00826
S1C   4    0.126894    0.079230    1.043011    51.00000   61.00000
C16C  1    0.026798    0.231142    1.074737    51.00000    0.09787    0.07429 =
        0.09687   -0.04600    0.05891   -0.02564
AFIX   23
H16E  2    0.057084    0.305392    1.022082    51.00000   -1.20000
H16F  2   -0.068332    0.254139    1.047346    51.00000   -1.20000
AFIX    0
C17C  1    0.033085    0.223223    1.212692    51.00000    0.14736    0.11122 =
        0.14878   -0.06620    0.07726   -0.06072
AFIX   33
H17G  2   -0.032097    0.304309    1.220794    51.00000   -1.50000
H17H  2    0.123723    0.215227    1.237238    51.00000   -1.50000
H17I  2    0.011611    0.145116    1.267428    51.00000   -1.50000
AFIX    0
PART    1
N3    5    0.218970    0.322071    0.734304    11.00000    0.03862    0.04197 =
        0.04298   -0.02208    0.00299   -0.01115
C9    1    0.144988    0.445320    0.663765    11.00000    0.03665    0.04375 =
        0.06124   -0.02770    0.00188   -0.00691
AFIX   43
H9    2    0.065418    0.485519    0.697953    11.00000   -1.20000
AFIX    0
C10   1    0.170822    0.525712    0.541317    11.00000    0.04497    0.03862 =
        0.05354   -0.01947   -0.00125   -0.01437
C11   1    0.065568    0.648600    0.474655    11.00000    0.05044    0.04819 =
        0.06870   -0.01994   -0.00881   -0.01160
AFIX   43
H11   2   -0.016815    0.675318    0.511503    11.00000   -1.20000
AFIX    0
C12   1    0.085558    0.726955    0.356990    11.00000    0.07254    0.05166 =
        0.06410   -0.00646   -0.01525   -0.02282
AFIX   43
H12A  2    0.014133    0.805917    0.312458    21.00000   -1.20000
AFIX    0
C13   1    0.206832    0.695122    0.300167    11.00000    0.08304    0.06687 =
        0.05363   -0.00803   -0.00507   -0.03637
AFIX   43
H13   2    0.217208    0.752336    0.219253    11.00000   -1.20000
AFIX    0
C14   1    0.311711    0.579155    0.363241    11.00000    0.06738    0.06409 =
        0.05486   -0.02088    0.01016   -0.03387
AFIX   43
H14   2    0.394342    0.557969    0.325262    11.00000   -1.20000
AFIX    0
C15   1    0.297224    0.490882    0.484813    11.00000    0.04776    0.04510 =
        0.05223   -0.02109    0.00041   -0.01973
O2    3    0.399476    0.380339    0.546474    11.00000    0.04576    0.04727 =
        0.06670   -0.02218    0.01106   -0.01618
O3    3    0.550083    0.146840    0.753161    11.00000    0.04103    0.06798 =
        0.04472   -0.03104    0.00427   -0.01573
O4    3    0.282693    0.182775    0.546299    11.00000    0.04005    0.05371 =
        0.04862   -0.02583   -0.00135   -0.01038
U1    7    0.415731    0.164807    0.650973    11.00000    0.03288    0.04260 =
        0.03333   -0.02045    0.00249   -0.00789
O5A   3    0.579439    0.127187    0.495402    31.00000    0.04321    0.07054 =
        0.04376   -0.03464    0.00986   -0.02051
AFIX    3
H5A   2    0.548601    0.099474    0.452822    31.00000   -1.20000
AFIX    0
C18A  1    0.713739    0.140856    0.482768    31.00000    0.04213
AFIX   23
H18A  2    0.711028    0.223292    0.495777    31.00000   -1.20000
H18B  2    0.742983    0.146370    0.397569    31.00000   -1.20000
AFIX    0
C19A  1    0.811365    0.019065    0.581274    31.00000    0.05721    0.08952 =
        0.16795   -0.05054   -0.02861   -0.01086
AFIX   33
H19A  2    0.902429    0.023315    0.571294    31.00000   -1.50000
H19B  2    0.809556   -0.062198    0.570562    31.00000   -1.50000
H19C  2    0.784925    0.017711    0.665348    31.00000   -1.50000
AFIX    0
PART    4
SAME O5A > C19A
O5B   3    0.579439    0.127187    0.495402    71.00000    0.04321    0.07054 =
        0.04376   -0.03464    0.00986   -0.02051
AFIX    3
H5B   2    0.548661    0.099233    0.453498    71.00000   -1.20000
AFIX    0
C18B  1    0.682812    0.191761    0.461517    71.00000    0.07164
AFIX   23
H18C  2    0.709636    0.207150    0.535248    71.00000   -1.20000
H18D  2    0.644799    0.279568    0.393462    71.00000   -1.20000
AFIX    0
C19B  1    0.802936    0.107607    0.419241    71.00000    0.10389
AFIX   33
H19D  2    0.875240    0.145246    0.410254    71.00000   -1.50000
H19E  2    0.779919    0.105309    0.338152    71.00000   -1.50000
H19F  2    0.832920    0.016730    0.481417    71.00000   -1.50000
AFIX    0
PART    5
SAME O5A > C19A
O5C   3    0.579439    0.127187    0.495402    81.00000    0.04321    0.07054 =
        0.04376   -0.03464    0.00986   -0.02051
AFIX    3
H5C   2    0.547569    0.100349    0.453255    81.00000   -1.20000
AFIX    0
C18C  1    0.728624    0.072570    0.531088    81.00000    0.05550
AFIX   23
H18E  2    0.748250    0.109830    0.591696    81.00000   -1.20000
H18F  2    0.757885   -0.025767    0.572097    81.00000   -1.20000
AFIX    0
C19C  1    0.802936    0.107607    0.419241    81.00000    0.10389
AFIX   33
H19G  2    0.899530    0.071313    0.443587    81.00000   -1.50000
H19H  2    0.774961    0.204978    0.379623    81.00000   -1.50000
H19I  2    0.784012    0.069960    0.359715    81.00000   -1.50000
AFIX    0
HKLF 4
END
;
