# Supplementary material for: {4-Bromo-2-[(2-{(ethyl­sulfan­yl)[(2-oxido­benzyl­idene-κO)amino-κN]methyl­idene}hydrazinyl­idene-κN 1)meth­yl]phenolato-κO}(ethanol-κO)dioxido­uranium(VI)
Source: Acta Crystallogr Sect E Struct Rep Online. 2013 Jun 8;69(Pt 7):m362–3. doi: 10.1107/S1600536813014669 (PMC3772406; doi:10.1107/S1600536813014669)
Supplement: Supplementary file 2 [file e-69-0m362-Isup2.hkl]

#
# h,k,l, Fc-squared, Fo-squared, sigma(Fo-squared) and status flag
#
data_I
_shelx_title ' RT11'
_shelx_refln_list_code          4
_shelx_F_calc_maximum      332.00
_exptl_crystal_F_000       676.00
_reflns_d_resolution_high  0.7696
 
loop_
 _symmetry_equiv_pos_as_xyz
 'x, y, z'
 '-x, -y, -z'
 
_cell_length_a    10.3720
_cell_length_b    11.1380
_cell_length_c    11.1670
_cell_angle_alpha  69.428
_cell_angle_beta   86.870
_cell_angle_gamma  70.379
 
_shelx_F_squared_multiplier     1.000
 
loop_
 _refln_index_h
 _refln_index_k
 _refln_index_l
 _refln_F_squared_calc
 _refln_F_squared_meas
 _refln_F_squared_sigma
 _refln_observed_status
   2   0   0     3620.96     3540.18     74.97 o
   3   0   0     2810.57     2639.41     59.20 o
   4   0   0     2269.18     2241.49     64.82 o
   5   0   0     5295.23     5681.30    147.72 o
   6   0   0     4382.42     4760.99    106.84 o
   7   0   0     3941.74     4134.15    127.25 o
   8   0   0     3331.92     3453.04     85.39 o
   9   0   0       54.94       31.24     32.89 o
  10   0   0      787.89      789.21     38.96 o
  11   0   0     1812.42     1925.27     68.53 o
  12   0   0      740.77      685.69     70.35 o
 -12   1   0      119.00      157.00     52.84 o
 -11   1   0      398.10      369.38     30.94 o
 -10   1   0     1520.24     1575.59     51.84 o
  -9   1   0     1261.58     1291.20     45.51 o
  -8   1   0     3178.54     3195.74     84.35 o
  -7   1   0       41.88       12.43     22.48 o
  -6   1   0     1077.08     1055.54     37.01 o
  -5   1   0    12259.44    11927.77    245.32 o
  -4   1   0     8132.94     8132.82    192.98 o
  -3   1   0     3373.57     3486.23     85.40 o
  -2   1   0       54.01      165.52     23.61 o
  -1   1   0       71.56      131.89     13.86 o
   2   1   0    34660.88    34230.50    619.75 o
   3   1   0    30133.13    30481.60    552.57 o
   4   1   0     9304.01     9128.20    171.92 o
   5   1   0      552.92      597.59     24.15 o
   6   1   0     8573.81     8699.35    184.14 o
   7   1   0     6186.44     6544.43    151.49 o
   8   1   0     3717.56     3891.27    105.27 o
   9   1   0     1692.07     1742.46     54.44 o
  10   1   0      392.69      442.12     37.91 o
  11   1   0       11.87       -8.98     39.95 o
  12   1   0      352.48      316.52     33.10 o
 -11   2   0       14.44        3.67     24.13 o
 -10   2   0      749.34      728.21     34.38 o
  -9   2   0     2249.17     2117.26     65.48 o
  -8   2   0     2194.63     2122.14     59.38 o
  -7   2   0     1633.28     1619.42     49.18 o
  -6   2   0     2015.33     1902.36     51.60 o
  -5   2   0     1419.28     1349.31     43.72 o
  -4   2   0      811.96      816.37     39.13 o
  -3   2   0     6161.38     5726.38    134.53 o
  -2   2   0    25829.67    25541.09    571.03 o
  -1   2   0    10105.97    10315.56    263.69 o
   0   2   0     3877.10     4301.74    109.86 o
   1   2   0     1584.82     1882.17     53.28 o
   2   2   0      184.78      255.57     24.77 o
   3   2   0      169.42      177.13     21.44 o
   4   2   0     1414.30     1300.32     33.37 o
   5   2   0     6990.69     6865.20    133.27 o
   6   2   0     7624.00     7754.43    150.95 o
   7   2   0       11.19      -15.32     28.22 o
   8   2   0     1806.13     1841.22     64.12 o
   9   2   0     4742.08     5204.05    132.91 o
  10   2   0     3055.16     3308.13     93.69 o
  11   2   0      737.80      804.78     43.13 o
  12   2   0      121.26      105.48     32.97 o
  13   2   0       16.24       10.76     34.48 o
 -11   3   0      457.64      491.10     54.12 o
 -10   3   0      383.41      404.69     29.63 o
  -9   3   0       20.03       -7.04     32.18 o
  -8   3   0      868.44      767.58     34.75 o
  -7   3   0     7647.40     7354.12    195.70 o
  -6   3   0     7482.10     7237.07    175.55 o
  -5   3   0     2724.91     2639.09     86.58 o
  -4   3   0      748.08      676.93     31.24 o
  -3   3   0      422.32      506.16     28.07 o
  -2   3   0       72.91       99.99     14.43 o
  -1   3   0    10566.92    10707.34    270.28 o
   0   3   0    23207.07    23568.45    590.30 o
   1   3   0    34393.26    34838.54   1083.18 o
   2   3   0     8947.90     8903.04    229.72 o
   3   3   0      311.03      442.35     20.69 o
   4   3   0     2691.39     2484.61     57.59 o
   5   3   0     6113.23     5655.77    120.57 o
   6   3   0     3148.15     3090.14     73.78 o
   7   3   0     5189.95     5157.18    116.06 o
   8   3   0      724.25      743.12     45.12 o
   9   3   0       63.18       29.21     46.71 o
  10   3   0     1007.87     1052.68     48.78 o
  11   3   0     1271.94     1433.48     57.88 o
  12   3   0     1145.62     1195.29     61.57 o
  13   3   0      510.70      445.06     54.15 o
 -10   4   0      511.92      449.84     35.35 o
  -9   4   0      656.27      596.12     31.94 o
  -8   4   0      447.10      415.22     32.82 o
  -7   4   0      457.92      416.75     35.37 o
  -6   4   0     1167.69     1024.03     49.87 o
  -5   4   0     5579.80     5642.69    159.73 o
  -4   4   0    10642.66    10770.91    285.20 o
  -3   4   0    12027.37    11722.79    305.83 o
  -2   4   0      103.15      126.15     16.27 o
  -1   4   0     2487.34     2705.87     75.83 o
   0   4   0    13959.59    14377.83    363.62 o
   1   4   0     9565.37    10129.32    266.09 o
   2   4   0    12989.58    13231.56    338.61 o
   3   4   0     6081.88     5964.35    158.73 o
   4   4   0     7465.74     7291.66    150.98 o
   5   4   0       16.94        8.18     23.93 o
   6   4   0     5287.15     5294.36    116.56 o
   7   4   0     9820.01     9825.43    207.52 o
   8   4   0     6077.24     6202.22    138.14 o
   9   4   0     1534.66     1681.85     55.45 o
  10   4   0       82.51       19.87     32.51 o
  11   4   0      180.05       80.95     52.25 o
  12   4   0      179.42      206.27     36.77 o
  13   4   0      411.81      383.65     68.90 o
 -10   5   0      198.45      130.62     45.12 o
  -9   5   0     1002.35      910.21     74.27 o
  -8   5   0     1935.21     1942.65     64.19 o
  -7   5   0     1402.16     1350.63     59.39 o
  -6   5   0      460.39      426.15     50.92 o
  -5   5   0      513.00      477.71     47.68 o
  -4   5   0      314.88      298.33     26.57 o
  -3   5   0     1091.74     1091.56     37.32 o
  -2   5   0     8378.74     8304.15    189.93 o
  -1   5   0    13845.23    13918.43    354.57 o
   0   5   0     2749.15     2561.59    103.51 o
   1   5   0      288.20      379.69     27.22 o
   2   5   0     6860.64     6599.95    149.91 o
   3   5   0    13092.53    12892.69    332.67 o
   4   5   0     6940.65     7054.86    166.41 o
   5   5   0     1816.16     1792.23     49.57 o
   6   5   0      454.97      387.55     25.31 o
   7   5   0        6.68      -28.14     30.62 o
   8   5   0      514.29      507.78     33.61 o
   9   5   0     3036.34     2947.66     79.66 o
  10   5   0     2216.31     2292.88     69.44 o
  11   5   0      988.30     1103.88     50.62 o
  12   5   0       61.32       53.83     57.40 o
  13   5   0       25.00      -15.32     36.67 o
  -9   6   0       75.28      155.14     71.92 o
  -8   6   0       94.18       61.25     28.00 o
  -7   6   0     1527.47     1508.94     55.40 o
  -6   6   0     4023.90     3885.92    121.67 o
  -5   6   0     3445.55     3515.20     95.15 o
  -4   6   0       24.98       77.61     28.27 o
  -3   6   0      655.17      600.93     30.29 o
  -2   6   0     2143.30     2107.26     58.54 o
  -1   6   0     2404.16     2424.15     74.32 o
   0   6   0     3743.42     3844.39    106.94 o
   1   6   0     6542.21     6435.94    256.54 o
   2   6   0     4427.14     4709.03    112.97 o
   3   6   0     1717.12     1654.67     59.42 o
   4   6   0     1512.22     1466.57     56.05 o
   5   6   0     6024.35     6037.66    147.23 o
   6   6   0     8625.91     8647.23    210.48 o
   7   6   0     1684.81     1720.52     54.78 o
   8   6   0      598.95      594.57     38.79 o
   9   6   0        4.23      -32.63     32.63 o
  10   6   0      311.77      223.98     35.88 o
  11   6   0      584.84      588.09     41.36 o
  12   6   0      579.37      620.08     47.19 o
  13   6   0      432.72      429.55     47.54 o
  -8   7   0       71.03       78.59     32.05 o
  -7   7   0       10.83       67.57     36.48 o
  -6   7   0      401.24      323.88     37.13 o
  -5   7   0     1123.20     1078.55     44.84 o
  -4   7   0     2923.92     2907.95     81.67 o
  -3   7   0     2365.85     2388.59     66.77 o
  -2   7   0     3108.03     3025.76     80.17 o
  -1   7   0      439.70      438.53     32.75 o
   0   7   0     4040.13     4014.34    113.30 o
   1   7   0     8584.72     8616.66    278.93 o
   2   7   0     3442.22     3209.83     94.07 o
   3   7   0     1450.46     1508.27     49.81 o
   4   7   0      343.99      373.14     39.96 o
   5   7   0        3.36       26.64     26.90 o
   6   7   0       98.14       47.40     35.93 o
   7   7   0     3889.70     3928.49    109.44 o
   8   7   0     2862.84     2836.22     87.70 o
   9   7   0     2651.60     2676.77     79.30 o
  10   7   0      160.05      197.98     35.92 o
  11   7   0       50.73       50.58     35.17 o
  12   7   0      379.86      308.61     40.51 o
  13   7   0      240.83      231.88     42.30 o
  -7   8   0      718.36      699.89     54.88 o
  -6   8   0       48.28      -32.47     33.12 o
  -5   8   0      162.98       90.99     31.59 o
  -4   8   0     1126.87     1094.18     44.94 o
  -3   8   0     1411.66     1426.81     49.77 o
  -2   8   0     1477.77     1390.57     46.49 o
  -1   8   0     3701.47     3825.56    114.37 o
   0   8   0     2163.04     2137.76    175.86 o
   1   8   0      567.42      486.49     36.54 o
   2   8   0     2853.97     2741.09     90.34 o
   3   8   0     4511.89     4449.28    112.30 o
   4   8   0     5397.75     5325.19    171.12 o
   5   8   0      346.83      367.32     37.38 o
   6   8   0       94.59       13.00     36.83 o
   7   8   0      341.48      343.43     45.17 o
   8   8   0      782.17      711.36     49.40 o
   9   8   0      621.61      561.07     44.90 o
  10   8   0      839.36      839.68     54.84 o
  11   8   0      652.90      509.02     60.80 o
  12   8   0       56.21       60.92     41.78 o
  -6   9   0      657.05      588.17     64.60 o
  -5   9   0      647.42      776.35     44.60 o
  -4   9   0      618.01      579.71     38.50 o
  -3   9   0       10.63      -24.46     24.46 o
  -2   9   0     1367.64     1319.78     49.10 o
  -1   9   0     3269.93     3448.77    130.87 o
   0   9   0     2864.10     3072.73    123.68 o
   1   9   0     1377.67     1453.30     75.44 o
   2   9   0      542.58      492.89     44.34 o
   3   9   0       24.69       72.60     38.40 o
   4   9   0      150.81      127.07     32.26 o
   5   9   0     1476.28     1375.80     47.56 o
   6   9   0     2284.43     2273.47    108.38 o
   7   9   0     1466.24     1389.90     62.48 o
   8   9   0      151.57      146.19     39.99 o
   9   9   0      300.31      223.07     43.26 o
  10   9   0      609.33      538.82     50.12 o
  11   9   0      324.55      368.44     63.72 o
  12   9   0      219.39      271.51     67.39 o
  -5  10   0      376.75      421.85     78.61 o
  -4  10   0      257.89      293.83     37.68 o
  -3  10   0      511.47      590.76     36.50 o
  -2  10   0      424.58      443.29     33.52 o
  -1  10   0      136.56      144.00     30.06 o
   0  10   0      666.04      682.60     50.50 o
   1  10   0     2084.86     2120.75     79.53 o
   2  10   0     3100.63     3077.29     99.30 o
   3  10   0     1028.65     1043.93     56.96 o
   4  10   0        7.43      -37.56     37.56 o
   5  10   0       34.07      -24.82     31.52 o
   6  10   0      287.90      256.61     33.50 o
   7  10   0      459.70      409.59     46.39 o
   8  10   0     1611.32     1466.86     63.67 o
   9  10   0      866.81      819.24     55.40 o
  10  10   0      312.10      281.41     41.90 o
  11  10   0       27.51      -35.43     52.20 o
  -3  11   0      656.70      612.80    110.30 o
  -2  11   0      579.57      613.38     40.38 o
  -1  11   0       72.93       27.26     28.40 o
   0  11   0      102.57      143.06     51.34 o
   1  11   0       17.96       -3.64     51.96 o
   2  11   0       19.71       20.02     41.57 o
   3  11   0      532.21      531.39     65.82 o
   4  11   0     1904.98     1985.15     69.02 o
   5  11   0      610.73      624.90     54.74 o
   6  11   0       53.34      -39.57     39.57 o
   7  11   0      100.98       46.85     48.34 o
   8  11   0      403.85      312.58     48.63 o
   9  11   0      755.08      701.72     53.78 o
  10  11   0      285.23      286.21     54.65 o
  11  11   0      200.66       82.20    101.66 o
  -1  12   0      741.81      729.98     53.16 o
   0  12   0      836.93      860.81     44.97 o
   1  12   0      368.14      483.06     50.25 o
   2  12   0        3.74      -39.27     39.27 o
   3  12   0       58.95       63.13     37.84 o
   4  12   0       50.08       78.39     30.78 o
   5  12   0      205.87      156.97     50.22 o
   6  12   0      359.39      464.41     49.44 o
   7  12   0      347.89      416.74     51.04 o
   8  12   0      196.49      239.64     62.61 o
   9  12   0       33.58       56.91     62.97 o
   1  13   0      319.56      246.37     83.83 o
   2  13   0      734.31      944.60     70.50 o
   3  13   0      456.03      557.94     66.19 o
   4  13   0       41.90       49.39     71.43 o
   5  13   0       97.41       47.75     55.40 o
   6  13   0      196.22      172.22     81.33 o
   7  13   0      237.66      244.12    150.37 o
  -6 -13   1      138.48      140.95     59.43 o
  -5 -13   1      220.07      321.95     58.01 o
  -4 -13   1      241.72      251.96     56.05 o
  -3 -13   1       36.83       64.69     76.43 o
  -9 -12   1      427.89      381.08     72.09 o
  -8 -12   1      147.07       70.89     45.84 o
  -7 -12   1        9.42       13.63     38.11 o
  -6 -12   1       68.41       47.93     58.98 o
  -5 -12   1      358.33      418.28     48.38 o
  -4 -12   1      298.90      329.94     58.29 o
  -3 -12   1      321.99      314.73     49.47 o
  -2 -12   1       56.24      -47.94     47.94 o
  -1 -12   1       73.85       14.30     69.82 o
   0 -12   1       14.40      -13.66     32.41 o
   1 -12   1      127.64      142.43     70.02 o
 -10 -11   1       89.96      -15.44     78.39 o
  -9 -11   1      162.46      142.43     96.87 o
  -8 -11   1      622.48      614.89     77.94 o
  -7 -11   1      373.64      195.93     65.73 o
  -6 -11   1      377.92      389.61     37.49 o
  -5 -11   1       75.64       39.80     39.08 o
  -4 -11   1      230.41      280.62     77.30 o
  -3 -11   1     1193.47     1303.91     89.53 o
  -2 -11   1     1106.56     1116.16     59.23 o
  -1 -11   1      434.78      426.87     48.28 o
   0 -11   1       27.51      -44.64     44.64 o
   1 -11   1       29.97       43.34     40.60 o
   2 -11   1       30.51       15.13     59.24 o
   3 -11   1      167.77       66.74     60.58 o
 -11 -10   1      448.90      349.72     66.30 o
 -10 -10   1      164.97       87.38     46.06 o
  -9 -10   1        8.17        4.44     40.89 o
  -8 -10   1      379.98      393.88     46.43 o
  -7 -10   1     1408.08     1221.99     65.95 o
  -6 -10   1      992.03      894.45     51.54 o
  -5 -10   1      267.11      223.94     47.91 o
  -4 -10   1      327.97      352.29     49.62 o
  -3 -10   1       83.51      -32.74     41.22 o
  -2 -10   1      382.27      396.43     59.41 o
  -1 -10   1      586.66      597.08     55.57 o
   0 -10   1     1600.19     1769.10     80.04 o
   1 -10   1     1328.82     1308.57     51.23 o
   2 -10   1       88.14       82.08     25.75 o
   3 -10   1       76.85       26.12     32.44 o
   4 -10   1      435.21      504.48     39.36 o
 -12  -9   1       74.75       58.29     67.19 o
 -11  -9   1      258.70       93.57     58.49 o
 -10  -9   1      796.77      764.28     55.97 o
  -9  -9   1      630.26      578.61     44.74 o
  -8  -9   1      461.62      384.14     42.10 o
  -7  -9   1       28.87       18.86     34.01 o
  -6  -9   1      683.98      635.93     45.91 o
  -5  -9   1     1573.11     1505.10     65.83 o
  -4  -9   1     2957.32     3059.06     99.85 o
  -3  -9   1     1647.81     1580.45     63.90 o
  -2  -9   1      866.91      784.39     48.28 o
  -1  -9   1       85.14       98.53     34.94 o
   0  -9   1       50.49      -12.09     37.64 o
   1  -9   1      246.65      306.51     49.70 o
   2  -9   1     1312.85     1393.53     65.21 o
   3  -9   1     1222.28     1115.54     70.73 o
   4  -9   1      685.23      579.23     47.46 o
   5  -9   1       22.85       52.71     36.62 o
   6  -9   1      312.91      321.10     57.97 o
 -12  -8   1      296.46      192.98     41.99 o
 -11  -8   1       10.51      -27.52     37.71 o
 -10  -8   1      155.19      149.38     50.67 o
  -9  -8   1     1143.86     1056.07     55.31 o
  -8  -8   1     1671.20     1489.22     65.13 o
  -7  -8   1      959.67      817.92     46.45 o
  -6  -8   1      279.22      288.17     42.41 o
  -5  -8   1       17.34       -7.13     30.78 o
  -4  -8   1        8.39       27.25     47.84 o
  -3  -8   1     2771.74     2707.48     88.15 o
  -2  -8   1     4186.97     4250.54    137.39 o
  -1  -8   1     6509.78     6424.59    233.18 o
   0  -8   1      941.43      888.53     46.64 o
   1  -8   1        3.51       15.37     36.57 o
   2  -8   1      984.74      971.30     44.76 o
   3  -8   1      977.66      971.92     41.99 o
   4  -8   1     1073.63     1076.04     46.40 o
   5  -8   1      717.74      740.69     43.03 o
   6  -8   1      409.06      405.43     37.61 o
   7  -8   1       50.90       26.70     59.42 o
 -13  -7   1      273.72      260.24     48.59 o
 -12  -7   1      472.66      446.87     39.15 o
 -11  -7   1      921.47      841.34     46.87 o
 -10  -7   1      417.84      431.85     38.96 o
  -9  -7   1       16.04      -11.05     31.81 o
  -8  -7   1      538.30      517.94     40.07 o
  -7  -7   1     2215.61     2320.65     68.19 o
  -6  -7   1     5552.10     5614.74    143.50 o
  -5  -7   1     1824.10     1759.01     66.23 o
  -4  -7   1     1090.21     1101.52     53.76 o
  -3  -7   1      427.93      415.70     37.31 o
  -2  -7   1      573.44      580.57     34.73 o
  -1  -7   1     1787.75     1870.45     63.41 o
   0  -7   1     2802.54     2806.54     87.82 o
   1  -7   1     2267.22     2234.85     70.66 o
   2  -7   1     1152.66     1027.54     40.51 o
   3  -7   1      104.59      164.96     24.16 o
   4  -7   1     1134.53     1192.28     55.59 o
   5  -7   1     2791.73     3052.11     88.20 o
   6  -7   1     1270.62     1240.32     61.46 o
   7  -7   1      518.34      453.16     43.93 o
   8  -7   1      122.30       36.34     31.33 o
 -13  -6   1        9.91      -17.54     38.61 o
 -12  -6   1      174.53      234.61     41.13 o
 -11  -6   1     1158.12     1103.63     55.80 o
 -10  -6   1     2106.15     2112.32     66.65 o
  -9  -6   1     1831.60     1662.78     57.03 o
  -8  -6   1      214.34      238.05     31.78 o
  -7  -6   1        2.55      -25.56     35.53 o
  -6  -6   1       99.50       45.77     30.35 o
  -5  -6   1     3396.87     3342.53     88.11 o
  -4  -6   1     6071.74     5943.40    166.22 o
  -3  -6   1    13416.97    13954.54    310.13 o
  -2  -6   1     1993.63     2037.80     67.23 o
  -1  -6   1      966.41      916.61     40.25 o
   0  -6   1     4285.20     4107.69    114.58 o
   1  -6   1     2602.32     2717.97     82.03 o
   2  -6   1      468.90      459.92     27.95 o
   3  -6   1      325.26      375.05     27.01 o
   4  -6   1       51.99       53.73     27.83 o
   5  -6   1      121.87       88.93     24.03 o
   6  -6   1      648.22      756.51     48.94 o
   7  -6   1     1613.38     1622.51     79.65 o
   8  -6   1     1571.17     1484.87     91.38 o
   9  -6   1      367.98      259.55     43.10 o
 -13  -5   1      564.64      643.81     73.77 o
 -12  -5   1      147.59      154.12     58.42 o
 -11  -5   1       62.87      -34.73     35.22 o
 -10  -5   1      301.80      363.18     42.83 o
  -9  -5   1     2926.87     2832.12     76.17 o
  -8  -5   1     6155.20     6186.75    176.35 o
  -7  -5   1     3147.12     3008.37     76.37 o
  -6  -5   1      519.73      537.10     30.86 o
  -5  -5   1       15.89        1.83     25.21 o
  -4  -5   1     2743.50     2705.89     71.10 o
  -3  -5   1     3145.91     3246.56     94.71 o
  -2  -5   1    11600.45    11767.76    445.82 o
  -1  -5   1    10308.37    10890.76    279.04 o
   0  -5   1     8111.47     8273.65    214.63 o
   1  -5   1        1.45      -25.84     25.84 o
   2  -5   1     3638.08     3495.13     85.67 o
   3  -5   1     7752.86     7681.29    207.81 o
   4  -5   1     3646.57     3580.00    106.30 o
   5  -5   1      690.62      686.15     43.81 o
   6  -5   1      463.00      496.75     70.07 o
   7  -5   1       63.27       74.67     29.86 o
   8  -5   1      138.08       79.57     36.35 o
   9  -5   1      711.75      627.28     42.50 o
 -13  -4   1      632.06      651.25     48.55 o
 -12  -4   1     1081.21     1111.08     55.36 o
 -11  -4   1      574.94      532.83     38.40 o
 -10  -4   1      655.78      691.07     47.72 o
  -9  -4   1       44.17       41.72     29.47 o
  -8  -4   1      101.81       78.12     32.08 o
  -7  -4   1     4150.11     4135.07     98.91 o
  -6  -4   1     5950.50     5809.63    127.20 o
  -5  -4   1    11036.70    10773.67    221.21 o
  -4  -4   1     3865.26     3938.44     96.11 o
  -3  -4   1      957.67      829.55     32.24 o
  -2  -4   1    10094.85    10590.83    272.58 o
  -1  -4   1    17889.48    17979.71    452.08 o
   0  -4   1     3918.68     3875.06    105.05 o
   1  -4   1     9543.15     9506.93    295.52 o
   2  -4   1     5177.19     5641.82    152.32 o
   3  -4   1      709.92      649.06     33.37 o
   4  -4   1     2930.06     2966.27     89.79 o
   5  -4   1     6870.40     6981.80    193.91 o
   6  -4   1     9893.88     9968.45    337.27 o
   7  -4   1     3780.65     3593.18    113.17 o
   8  -4   1       28.42      -31.84     43.72 o
   9  -4   1      134.79       78.17     67.32 o
  10  -4   1      234.20      247.97     32.21 o
 -13  -3   1        2.60       79.26     46.97 o
 -12  -3   1      268.73      304.54     41.86 o
 -11  -3   1      948.83     1088.58     60.47 o
 -10  -3   1     2751.86     3031.97     80.27 o
  -9  -3   1     3117.53     3177.44     82.35 o
  -8  -3   1      360.43      344.20     31.58 o
  -7  -3   1       80.46       80.20     25.23 o
  -6  -3   1      816.49      749.77     29.23 o
  -5  -3   1      833.95      838.61     31.65 o
  -4  -3   1     7959.37     7610.14    172.52 o
  -3  -3   1    11147.20    11560.17    255.99 o
  -2  -3   1    10855.92    10672.88    234.86 o
  -1  -3   1      737.84      667.92     24.24 o
   0  -3   1    12780.02    13360.88    409.62 o
   1  -3   1    20023.50    18695.56    570.61 o
   2  -3   1     6372.45     6274.38    166.60 o
   3  -3   1     3528.76     3501.00     99.85 o
   4  -3   1      502.24      517.97     30.84 o
   5  -3   1       21.44       24.99     33.37 o
   6  -3   1      498.91      562.95     32.42 o
   7  -3   1     3978.02     3732.53    102.61 o
   8  -3   1     4346.41     4229.37    101.36 o
   9  -3   1     1324.51     1224.72     45.57 o
  10  -3   1      134.45      100.12     25.67 o
  11  -3   1       31.73      -21.13     54.82 o
 -13  -2   1      340.51      435.66     74.37 o
 -12  -2   1      205.86      204.38     38.26 o
 -11  -2   1        7.45      -11.31     49.42 o
 -10  -2   1      158.79      161.52     33.02 o
  -9  -2   1     2165.27     2346.97     84.32 o
  -8  -2   1     6753.02     6784.74    148.10 o
  -7  -2   1     7581.39     7745.80    165.47 o
  -6  -2   1     2301.63     2125.80     55.17 o
  -5  -2   1      671.58      555.91     22.97 o
  -4  -2   1     4048.71     3617.22     78.51 o
  -3  -2   1    11535.91    11430.29    252.83 o
  -2  -2   1     7928.46     8402.86    186.52 o
  -1  -2   1     5564.27     6082.80    155.38 o
   0  -2   1     5715.69     5858.75    147.51 o
   1  -2   1     1708.93     1846.33     63.08 o
   2  -2   1     1053.60     1095.37     34.82 o
   3  -2   1    12686.93    12282.50    278.66 o
   4  -2   1     9066.92     8610.23    234.07 o
   5  -2   1     7212.12     7208.46    170.84 o
   6  -2   1       26.68      -15.82     28.00 o
   7  -2   1       31.51      -22.59     22.59 o
   8  -2   1      875.76      919.16     37.22 o
   9  -2   1      990.91      932.50     39.29 o
  10  -2   1      758.55      796.41     36.03 o
  11  -2   1      623.01      528.50     34.66 o
 -12  -1   1     1046.98     1028.00     62.79 o
 -11  -1   1     1347.98     1348.44     63.31 o
 -10  -1   1      228.85      272.15     40.19 o
  -9  -1   1      109.59       75.03     36.01 o
  -8  -1   1     3038.17     3186.25    147.81 o
  -7  -1   1     4945.68     4965.89    123.84 o
  -6  -1   1     7075.02     7080.00    149.67 o
  -5  -1   1    15182.02    14840.14    298.40 o
  -4  -1   1     1881.75     1739.40     42.37 o
  -3  -1   1       94.63       92.51     14.50 o
  -2  -1   1     9098.16     9207.15    203.03 o
  -1  -1   1    12228.96    11502.83    612.08 o
   0  -1   1    33002.83    27561.27   3453.57 o
   1  -1   1    10857.80    11480.96    349.72 o
   2  -1   1      379.59      485.49     26.73 o
   3  -1   1      191.34      435.49     36.12 o
   4  -1   1     1298.24     1264.49     39.56 o
   5  -1   1     5371.98     5215.26    127.34 o
   6  -1   1    13953.42    13488.02    276.71 o
   7  -1   1     3799.64     3674.51     87.19 o
   8  -1   1      935.02      868.40     36.75 o
   9  -1   1      132.36       91.35     26.53 o
  10  -1   1      785.07      806.44     39.80 o
  11  -1   1      987.84     1010.16     42.10 o
  12  -1   1      580.04      551.99     62.88 o
 -12   0   1      152.71      157.04     30.05 o
 -11   0   1      770.69      752.27     60.21 o
 -10   0   1     3642.10     3918.46    106.84 o
  -9   0   1     3199.32     3243.15     88.92 o
  -8   0   1     1301.77     1320.04     48.32 o
  -7   0   1     2390.02     2529.88     67.05 o
  -6   0   1     6075.79     6425.89    140.19 o
  -5   0   1     9597.76     9350.33    267.02 o
  -4   0   1     9082.64     9289.98    174.55 o
  -3   0   1     3685.41     3460.49     73.53 o
  -2   0   1     9754.32    10060.20    200.19 o
   2   0   1    14549.85    15587.75    411.03 o
   3   0   1    13719.60    13219.46    349.31 o
   4   0   1      203.22      258.27     20.71 o
   5   0   1     1090.77     1091.33     38.41 o
   6   0   1     6144.10     6137.28    133.33 o
   7   0   1     5394.78     5604.62    126.12 o
   8   0   1     4537.40     4615.21    107.66 o
   9   0   1     1658.50     1645.83     53.17 o
  10   0   1      333.94      382.54     31.23 o
  11   0   1        5.44        0.18     28.07 o
  12   0   1      718.01      715.21     48.26 o
 -12   1   1       98.55       94.84     45.56 o
 -11   1   1        2.46       17.79     30.37 o
 -10   1   1      520.97      562.70     33.66 o
  -9   1   1     1795.33     1729.84     57.37 o
  -8   1   1     3537.74     3781.25    109.42 o
  -7   1   1     6057.43     6465.70    149.42 o
  -6   1   1     2520.12     2531.68     78.76 o
  -5   1   1      869.34      992.81     32.77 o
  -4   1   1     4775.11     4881.06    105.36 o
  -3   1   1    19840.95    19543.62    541.49 o
  -2   1   1    24610.26    25734.31    510.44 o
  -1   1   1      469.57      458.67     48.65 o
   2   1   1    18266.12    19172.70    349.01 o
   3   1   1     2732.33     2704.80     54.50 o
   4   1   1    15785.21    15822.67    319.36 o
   5   1   1    12528.13    12664.20    260.62 o
   6   1   1     2943.83     3019.42     72.59 o
   7   1   1     1018.58      984.10     34.84 o
   8   1   1     2567.25     2780.46     82.19 o
   9   1   1     2414.71     2576.90     71.21 o
  10   1   1     1798.75     1933.43     60.19 o
  11   1   1      489.00      518.13     34.90 o
  12   1   1      182.26      188.15     29.97 o
 -11   2   1      917.63      775.11     53.49 o
 -10   2   1      854.91      825.88     37.93 o
  -9   2   1       85.82       19.71     26.31 o
  -8   2   1     1730.75     1816.26     54.12 o
  -7   2   1     3588.76     3782.07     90.07 o
  -6   2   1     6504.99     6546.58    155.67 o
  -5   2   1     2395.74     2547.03     71.46 o
  -4   2   1    10935.14    11103.49    304.49 o
  -3   2   1     1262.56     1364.65     39.78 o
  -2   2   1      409.27      473.06     20.19 o
  -1   2   1    32518.05    32214.40    706.45 o
   0   2   1    18007.60    17978.47    390.95 o
   1   2   1    20172.39    20027.18    484.69 o
   2   2   1       34.79       58.62     22.86 o
   3   2   1    30155.35    30317.83    861.74 o
   4   2   1     2496.51     2639.45     56.32 o
   5   2   1     6870.90     6971.02    135.86 o
   6   2   1     6045.46     6472.98    128.33 o
   7   2   1     8652.09     9104.06    213.51 o
   8   2   1     1715.21     1805.82     60.31 o
   9   2   1      313.27      350.12     30.36 o
  10   2   1      647.93      741.53     43.33 o
  11   2   1     1551.75     1612.17     56.16 o
  12   2   1     1019.45     1002.13     48.88 o
  13   2   1      432.24      395.30     42.08 o
 -11   3   1      774.30      739.12     62.64 o
 -10   3   1      886.73      774.74     36.25 o
  -9   3   1     2253.38     2195.83     77.58 o
  -8   3   1      880.92     1027.35     41.29 o
  -7   3   1       80.64       64.39     27.45 o
  -6   3   1     2559.89     2647.76    134.13 o
  -5   3   1     8183.21     8343.17    282.60 o
  -4   3   1     9543.48     9872.26    229.69 o
  -3   3   1     7546.47     7570.39    193.53 o
  -2   3   1      172.51      225.77     14.83 o
  -1   3   1      115.88      120.12      8.24 o
   0   3   1     6243.58     6711.91    148.39 o
   1   3   1    15959.65    15988.42    415.06 o
   2   3   1    18578.14    17799.56    465.08 o
   3   3   1     4458.37     4405.74     95.56 o
   4   3   1     1221.64     1134.57     31.22 o
   5   3   1     1252.36     1169.30     33.58 o
   6   3   1     6823.28     6917.84    136.38 o
   7   3   1    10317.02    11131.08    318.54 o
   8   3   1     4840.40     5177.76    108.85 o
   9   3   1     1105.26     1198.56     47.34 o
  10   3   1      561.24      589.53     34.97 o
  11   3   1       10.33       72.27     30.60 o
  12   3   1      227.00      304.35     56.03 o
  13   3   1      721.46      818.19     64.04 o
 -10   4   1      716.97      683.11     57.43 o
  -9   4   1     1102.17     1051.69     33.93 o
  -8   4   1     1625.61     1615.85     43.52 o
  -7   4   1     1008.77     1022.23     41.90 o
  -6   4   1      802.75      883.51     52.15 o
  -5   4   1      201.23      224.13     25.96 o
  -4   4   1      413.80      432.95     23.14 o
  -3   4   1    11642.82    11638.79    262.84 o
  -2   4   1    14541.28    14252.65    318.26 o
  -1   4   1    13879.76    13684.60    303.99 o
   0   4   1      221.98      230.94     16.58 o
   1   4   1     6552.57     6701.22    182.10 o
   2   4   1     3321.96     3572.94    102.22 o
   3   4   1     8007.92     8118.85    186.95 o
   4   4   1     5306.16     5092.44    123.74 o
   5   4   1     9445.07     9648.04    200.26 o
   6   4   1     1597.28     1481.63     41.87 o
   7   4   1        5.80      -24.16     24.16 o
   8   4   1     3407.03     3449.62     85.39 o
   9   4   1     4707.72     5198.31    121.03 o
  10   4   1     1755.34     1870.72     63.70 o
  11   4   1      391.47      396.57     39.71 o
  12   4   1        4.31       17.80     33.40 o
  13   4   1       53.62       75.40     91.66 o
 -10   5   1      254.41      281.71     65.34 o
  -9   5   1        0.95      -32.79     32.79 o
  -8   5   1      492.85      426.35     27.50 o
  -7   5   1     2413.46     2489.35     84.81 o
  -6   5   1     3960.11     3967.75    168.81 o
  -5   5   1     2969.69     3024.35     81.05 o
  -4   5   1       38.88       13.78     27.27 o
  -3   5   1       31.71       95.33     22.95 o
  -2   5   1     1387.53     1429.49     47.94 o
  -1   5   1     8290.99     8325.12    189.28 o
   0   5   1    13589.69    13880.33    304.71 o
   1   5   1    16616.52    16177.89    441.77 o
   2   5   1     2714.33     2566.97    133.62 o
   3   5   1      416.59      512.27     27.55 o
   4   5   1     7790.41     7361.28    174.12 o
   5   5   1     8442.11     8285.08    196.34 o
   6   5   1     7122.46     7354.69    157.69 o
   7   5   1     2801.35     2763.37     74.68 o
   8   5   1      393.19      351.86     45.33 o
   9   5   1        4.17      -31.47     31.47 o
  10   5   1      677.67      677.57     41.81 o
  11   5   1     1146.85     1230.20     82.21 o
  12   5   1     1024.32     1242.62     60.23 o
  13   5   1      164.53      142.18     37.51 o
  -9   6   1      450.55      485.57     52.78 o
  -8   6   1      178.74      224.72     30.68 o
  -7   6   1       82.18       81.60     33.84 o
  -6   6   1      285.87      310.40     33.86 o
  -5   6   1     3228.57     3226.54     87.46 o
  -4   6   1     8978.86     8679.89    202.48 o
  -3   6   1     2906.35     2945.59    103.39 o
  -2   6   1     1236.98     1245.75     42.56 o
  -1   6   1      940.95      982.24     32.99 o
   0   6   1     7685.42     8110.21    211.38 o
   1   6   1     6609.47     6845.88    182.56 o
   2   6   1     4074.81     4050.49    120.34 o
   3   6   1     4881.28     4828.68    118.81 o
   4   6   1     4319.00     4336.69    109.11 o
   5   6   1       29.51       61.35     29.60 o
   6   6   1     2970.79     2929.42     83.84 o
   7   6   1    10001.89    10096.84    242.65 o
   8   6   1     4268.08     4196.43    117.06 o
   9   6   1     1662.11     1689.57     59.17 o
  10   6   1       20.97        9.48     30.09 o
  11   6   1       46.01      -11.33     30.04 o
  12   6   1      260.29      230.75     68.75 o
  13   6   1      459.63      404.53     60.55 o
  -8   7   1     1225.43     1284.30     74.35 o
  -7   7   1      688.69      825.73     53.61 o
  -6   7   1       16.29       -7.12     32.23 o
  -5   7   1       65.47       48.95     32.67 o
  -4   7   1      489.74      465.79     62.66 o
  -3   7   1     1423.15     1537.03     64.48 o
  -2   7   1     2079.46     1991.03     82.37 o
  -1   7   1     7119.35     6924.54    161.78 o
   0   7   1     1615.34     1524.59    117.80 o
   1   7   1      356.23      379.48     44.61 o
   2   7   1     7049.88     7180.20    194.51 o
   3   7   1     4297.96     4300.34     96.46 o
   4   7   1     2478.47     2495.12     72.02 o
   5   7   1     1405.43     1444.30     54.56 o
   6   7   1      475.23      478.52     37.64 o
   7   7   1       74.81       47.94     35.22 o
   8   7   1     1353.72     1429.36     62.98 o
   9   7   1     1782.52     1734.74     67.43 o
  10   7   1     2249.28     2262.98     79.40 o
  11   7   1      757.39      678.48     61.77 o
  12   7   1       31.00      -25.46     41.04 o
  13   7   1       59.32       73.32     45.71 o
  -7   8   1      900.29      984.26     85.68 o
  -6   8   1     2431.67     2700.18     82.63 o
  -5   8   1     1060.73     1143.16     49.59 o
  -4   8   1       38.13       38.87     27.57 o
  -3   8   1      974.25      888.69     38.02 o
  -2   8   1      792.10      716.25     32.48 o
  -1   8   1      614.32      653.36     30.89 o
   0   8   1     1621.86     1562.36    125.80 o
   1   8   1     1655.83     1822.58     82.15 o
   2   8   1     1840.03     1756.65     64.81 o
   3   8   1        6.16      -28.42     28.42 o
   4   8   1     1673.40     1676.16     58.06 o
   5   8   1     5498.76     5828.80    148.14 o
   6   8   1     2936.68     2858.63     86.55 o
   7   8   1     1059.81     1101.19     52.94 o
   8   8   1       15.86      -25.67     38.02 o
   9   8   1      143.01      147.68     42.34 o
  10   8   1      202.87      232.16     37.24 o
  11   8   1      692.77      724.01     54.38 o
  12   8   1      641.22      696.60     76.55 o
  13   8   1      264.97      220.80     58.12 o
  -6   9   1      137.05      178.68     52.61 o
  -5   9   1      755.63      736.70     59.26 o
  -4   9   1     1105.82     1157.75     47.47 o
  -3   9   1     1966.76     2010.45     75.96 o
  -2   9   1      298.18      315.40     27.65 o
  -1   9   1      282.23      251.02     25.66 o
   0   9   1     2720.49     2756.98    115.79 o
   1   9   1     4640.34     4754.94    173.23 o
   2   9   1     1591.04     1517.29     60.69 o
   3   9   1      815.36      858.10     38.95 o
   4   9   1       46.01       -0.44     30.39 o
   5   9   1      122.08       86.69     32.67 o
   6   9   1     1162.02     1141.02     55.21 o
   7   9   1     1748.98     1809.16     68.38 o
   8   9   1     2726.04     2615.93     83.66 o
   9   9   1      845.43      855.61     56.96 o
  10   9   1        4.49      -25.24     45.17 o
  11   9   1       22.57      -42.86     42.86 o
  12   9   1      239.39      314.26     94.70 o
  -5  10   1       50.36       -8.28     55.12 o
  -4  10   1      472.43      481.60     55.26 o
  -3  10   1      260.23      241.12     38.82 o
  -2  10   1     1068.41     1094.98     45.67 o
  -1  10   1      746.79      750.35     42.01 o
   0  10   1      542.25      575.94     62.21 o
   1  10   1      298.64      146.77     52.92 o
   2  10   1     2418.79     2381.29     82.47 o
   3  10   1     4334.00     4357.95    116.47 o
   4  10   1     2846.44     2977.43     79.25 o
   5  10   1      478.89      507.75     38.75 o
   6  10   1       24.28      -41.10     41.10 o
   7  10   1      178.48      177.09     38.46 o
   8  10   1      221.94      314.34     51.25 o
   9  10   1      851.26      817.60     56.94 o
  10  10   1      737.12      827.79     57.62 o
  11  10   1      248.30      414.06     95.31 o
  12  10   1       19.53       62.54    156.95 o
  -4  11   1      172.73      334.88     94.16 o
  -3  11   1       16.98       -8.64     57.44 o
  -2  11   1      447.67      338.25     31.09 o
  -1  11   1     1175.57     1096.79     62.00 o
   0  11   1      737.32      777.44     44.66 o
   1  11   1      277.97      314.21     44.27 o
   2  11   1        4.13       69.61     40.68 o
   3  11   1        3.70      -35.10     35.10 o
   4  11   1      811.53      896.25     58.57 o
   5  11   1     1212.46     1145.49     48.51 o
   6  11   1     1471.92     1528.79     58.17 o
   7  11   1      612.89      659.48     50.31 o
   8  11   1       84.66       -7.58     46.15 o
   9  11   1       64.40       54.00     57.87 o
  10  11   1      240.08      214.35     46.88 o
  11  11   1      276.48      238.45     61.69 o
  -2  12   1      199.47      211.91     50.62 o
  -1  12   1        1.77        0.62     50.42 o
   0  12   1      283.64      282.77     26.77 o
   1  12   1     1216.77     1232.85     53.06 o
   2  12   1      976.03     1021.11     53.41 o
   3  12   1      126.69       67.38     39.42 o
   4  12   1      118.88      141.11     34.67 o
   5  12   1       55.09       26.94     41.37 o
   6  12   1      193.64      107.10     34.35 o
   7  12   1      296.81      355.44     43.06 o
   8  12   1      527.61      480.57     52.79 o
   9  12   1      371.08      294.88     77.21 o
  10  12   1       38.56      214.30    107.20 o
   0  13   1        6.37      -49.38     49.38 o
   1  13   1        6.98       71.69     53.70 o
   2  13   1      112.06       85.76     41.25 o
   3  13   1      575.56      648.09     60.70 o
   4  13   1      405.18      352.46     53.56 o
   5  13   1      556.85      672.45     71.38 o
   6  13   1       50.62      139.52    102.96 o
   7  13   1       80.47       83.86     46.75 o
   8  13   1      191.40      191.67     52.43 o
  -8 -12   2      197.67      243.22     76.11 o
  -7 -12   2      220.05      209.12    113.94 o
  -6 -12   2      184.74      183.97     56.64 o
  -5 -12   2        2.35      -71.98     71.98 o
  -4 -12   2      288.48      301.93     81.33 o
  -3 -12   2      533.99      731.07     90.89 o
  -2 -12   2      288.23      443.93     84.81 o
  -1 -12   2       66.43       94.59     76.33 o
  -8 -11   2      151.16      114.65     47.17 o
  -7 -11   2      356.49      315.30     39.59 o
  -6 -11   2      197.62      268.06     39.17 o
  -5 -11   2      488.67      407.51     44.43 o
  -4 -11   2      252.73      168.02     42.38 o
  -3 -11   2       89.26      -19.67     43.97 o
  -2 -11   2      315.24      289.02     43.90 o
  -1 -11   2      940.31     1006.62     58.61 o
   0 -11   2      847.87     1145.43     78.34 o
   1 -11   2      233.60      278.96     42.84 o
   2 -11   2        1.15       12.50     30.99 o
 -10 -10   2      331.55      278.34     72.63 o
  -9 -10   2      390.21      357.71     61.35 o
  -8 -10   2      326.08      219.69     57.34 o
  -7 -10   2        0.45      -22.02     36.90 o
  -6 -10   2      972.00      966.31     64.33 o
  -5 -10   2     1144.45     1301.81     97.70 o
  -4 -10   2     1070.05     1177.29     60.72 o
  -3 -10   2      364.35      469.30     45.04 o
  -2 -10   2       73.98      -41.57     43.77 o
  -1 -10   2       19.39      -42.34     42.34 o
   0 -10   2       46.20       46.04     37.67 o
   1 -10   2      427.58      451.31     36.34 o
   2 -10   2     1236.67     1343.79     54.81 o
   3 -10   2      591.97      579.47     54.01 o
   4 -10   2       99.37       95.64     34.52 o
 -11  -9   2       12.81       74.59     82.63 o
 -10  -9   2      337.30      267.66     50.68 o
  -9  -9   2      529.66      466.91     47.65 o
  -8  -9   2      513.86      486.13     67.42 o
  -7  -9   2      813.97      817.80     61.03 o
  -6  -9   2      784.66      836.05     52.76 o
  -5  -9   2        0.38      -40.60     40.60 o
  -4  -9   2      419.84      500.75     48.01 o
  -3  -9   2     3006.33     3059.12    164.42 o
  -2  -9   2     4006.52     3950.77    120.92 o
  -1  -9   2      795.37      841.67     53.76 o
   0  -9   2       80.61      121.00     55.99 o
   1  -9   2        6.37       16.28     35.62 o
   2  -9   2      112.62       92.25     26.95 o
   3  -9   2      230.32      236.47     33.06 o
   4  -9   2      708.63      742.90     40.51 o
   5  -9   2      753.15      694.87     51.52 o
 -12  -8   2      396.56      416.54     47.17 o
 -11  -8   2      692.43      608.16     44.72 o
 -10  -8   2      415.51      378.84     41.50 o
  -9  -8   2        1.40      -39.47     39.47 o
  -8  -8   2     1145.39     1058.91     54.06 o
  -7  -8   2     1381.93     1425.22     67.83 o
  -6  -8   2     2165.37     2102.37     98.35 o
  -5  -8   2      460.50      443.52     63.08 o
  -4  -8   2      128.45      108.07     34.10 o
  -3  -8   2       14.24       45.85     36.27 o
  -2  -8   2       53.77       23.16     29.63 o
  -1  -8   2     2435.51     2520.03     84.91 o
   0  -8   2     5805.82     6045.00    182.12 o
   1  -8   2     1901.15     1847.75     57.60 o
   2  -8   2      567.20      448.94     28.02 o
   3  -8   2      410.64      470.34     28.91 o
   4  -8   2      770.12      830.83     40.94 o
   5  -8   2      711.17      785.24     52.43 o
   6  -8   2      319.64      210.78     48.17 o
 -12  -7   2      101.68       38.08     38.05 o
 -11  -7   2      636.69      734.25     48.88 o
 -10  -7   2      745.63      760.98     46.07 o
  -9  -7   2      583.92      609.21     41.36 o
  -8  -7   2      893.79      846.54     44.12 o
  -7  -7   2       76.53       34.99     28.31 o
  -6  -7   2      360.17      404.46     37.66 o
  -5  -7   2     3867.91     3818.98    142.60 o
  -4  -7   2     3271.54     3268.11     99.13 o
  -3  -7   2     1851.29     1816.02     63.44 o
  -2  -7   2       20.57      -31.67     33.06 o
  -1  -7   2      410.34      444.30     51.60 o
   0  -7   2      423.22      411.85     35.45 o
   1  -7   2     1628.93     1724.13     54.72 o
   2  -7   2     2461.84     2509.42     67.16 o
   3  -7   2     4226.07     4198.64    108.29 o
   4  -7   2      919.40      865.91     43.50 o
   5  -7   2       87.89       42.53     42.18 o
   6  -7   2     1104.75     1134.74     65.25 o
   7  -7   2      893.63      925.85     64.47 o
 -13  -6   2      362.06      329.82     44.62 o
 -12  -6   2      126.52        9.13     40.77 o
 -11  -6   2        2.18       32.78     39.27 o
 -10  -6   2      714.59      764.62     48.18 o
  -9  -6   2     2775.58     2676.33     78.52 o
  -8  -6   2     1210.31     1061.09     44.31 o
  -7  -6   2      671.47      584.28     44.16 o
  -6  -6   2      115.79       58.92     31.62 o
  -5  -6   2      267.13      297.22     32.70 o
  -4  -6   2      103.24      136.65     49.14 o
  -3  -6   2     2166.53     2174.58     94.09 o
  -2  -6   2    10323.36    10096.63    262.56 o
  -1  -6   2     5902.02     5848.13    158.07 o
   0  -6   2      565.16      575.93     33.65 o
   1  -6   2      811.00      817.61     33.63 o
   2  -6   2     2898.12     2773.88    102.38 o
   3  -6   2     1793.84     1817.49     64.90 o
   4  -6   2     1837.04     1810.75     66.77 o
   5  -6   2      950.96      960.17     53.68 o
   6  -6   2      744.38      777.56     60.41 o
   7  -6   2        3.72      -15.17     48.62 o
   8  -6   2      239.74      274.56    129.38 o
 -13  -5   2      387.39      452.07     70.73 o
 -12  -5   2      790.39      802.75     46.72 o
 -11  -5   2      406.48      392.30     36.39 o
 -10  -5   2      621.56      559.67     42.40 o
  -9  -5   2        0.93      -38.56     38.56 o
  -8  -5   2     1225.84     1198.80     44.83 o
  -7  -5   2     6865.42     6827.73    150.69 o
  -6  -5   2     5320.52     5360.59    133.22 o
  -5  -5   2     3145.15     3164.88     83.85 o
  -4  -5   2       29.58       30.46     28.83 o
  -3  -5   2     1854.68     1814.61     62.16 o
  -2  -5   2     1812.55     1790.73     59.45 o
  -1  -5   2     7092.51     7187.06    188.14 o
   0  -5   2     3267.44     3344.51     80.88 o
   1  -5   2     9210.99     8850.37    228.01 o
   2  -5   2     2217.07     2083.62     65.97 o
   3  -5   2       46.85       48.91     24.63 o
   4  -5   2     2999.50     3093.38    141.16 o
   5  -5   2     2802.14     2710.85     89.12 o
   6  -5   2     1384.17     1301.89     98.61 o
   7  -5   2      619.64      551.70     42.20 o
   8  -5   2       43.93       34.90     39.05 o
   9  -5   2        2.23      -21.48     62.35 o
 -13  -4   2       15.07      -38.71     38.71 o
 -12  -4   2      494.39      480.12     46.91 o
 -11  -4   2     1900.36     1898.30     71.82 o
 -10  -4   2     1466.29     1458.86     62.31 o
  -9  -4   2     1669.27     1611.86     53.80 o
  -8  -4   2       56.36       72.37     34.04 o
  -7  -4   2       31.65        1.09     28.08 o
  -6  -4   2     2499.13     2504.14     64.10 o
  -5  -4   2     2704.88     2493.01     69.86 o
  -4  -4   2    20499.36    20943.92    568.99 o
  -3  -4   2    13938.25    14585.32    370.57 o
  -2  -4   2      422.69      421.94     23.52 o
  -1  -4   2     5553.34     5889.63    153.54 o
   0  -4   2    16473.31    17185.80    527.41 o
   1  -4   2     6801.08     6892.72    177.93 o
   2  -4   2     3484.95     3481.42     99.42 o
   3  -4   2     1932.75     2108.62     67.55 o
   4  -4   2     2675.00     2523.38     80.20 o
   5  -4   2       86.94       68.77     35.14 o
   6  -4   2      344.74      399.96     49.47 o
   7  -4   2     2294.65     2147.63     77.52 o
   8  -4   2     2123.74     2047.51    112.15 o
   9  -4   2      473.28      456.19     34.12 o
  10  -4   2       13.09      -25.85     42.44 o
 -13  -3   2      290.16      221.15     71.54 o
 -12  -3   2      332.72      364.17     36.32 o
 -11  -3   2        2.13       16.85     33.81 o
 -10  -3   2      698.06      817.87     56.71 o
  -9  -3   2     3053.86     3043.13     79.34 o
  -8  -3   2     5237.69     4965.11    137.16 o
  -7  -3   2     3209.95     3163.30     77.82 o
  -6  -3   2       52.88       74.84     21.06 o
  -5  -3   2      689.33      614.77     29.00 o
  -4  -3   2      608.88      536.82     24.16 o
  -3  -3   2     6364.14     6200.77    163.89 o
  -2  -3   2    16794.34    17434.53    442.33 o
  -1  -3   2    19271.19    19739.34    428.23 o
   0  -3   2     3199.93     3440.04     98.53 o
   1  -3   2      721.65      731.52     27.11 o
   2  -3   2     4535.82     4256.17    116.59 o
   3  -3   2    14998.51    15276.73    395.86 o
   4  -3   2     7631.09     7755.51    208.37 o
   5  -3   2     1468.95     1461.76     71.05 o
   6  -3   2       18.71       50.40     31.15 o
   7  -3   2       16.91       17.21     29.08 o
   8  -3   2      441.57      424.24     39.12 o
   9  -3   2     1211.43     1120.37     46.04 o
  10  -3   2      808.84      753.71     42.03 o
 -13  -2   2      483.82      558.96     79.48 o
 -12  -2   2      656.79      707.28     55.10 o
 -11  -2   2      466.43      497.14     35.01 o
 -10  -2   2       85.91       52.15     33.53 o
  -9  -2   2       44.32       14.00     28.12 o
  -8  -2   2      345.02      331.82     29.47 o
  -7  -2   2     4154.64     4172.19     96.10 o
  -6  -2   2     8366.54     7982.90    167.97 o
  -5  -2   2    15216.16    14106.51    284.95 o
  -4  -2   2     3221.09     3548.29     85.79 o
  -3  -2   2      222.77      220.30     22.35 o
  -2  -2   2    16636.69    16290.51    411.38 o
  -1  -2   2     7454.53     7592.92    192.34 o
   0  -2   2     7998.47     8551.64    186.72 o
   1  -2   2     4246.17     4070.79    118.29 o
   2  -2   2     3467.91     3608.80     98.17 o
   3  -2   2     2169.25     2368.51     70.36 o
   4  -2   2     2839.06     2773.10    105.59 o
   5  -2   2    11548.81    11917.99    325.12 o
   6  -2   2     9686.29     9855.29    233.40 o
   7  -2   2     1502.34     1334.29     49.83 o
   8  -2   2       92.92       24.54     38.17 o
   9  -2   2      660.76      620.07     33.32 o
  10  -2   2      585.38      574.02     53.38 o
  11  -2   2      427.34      325.99     41.91 o
 -12  -1   2      338.35      389.70     32.01 o
 -11  -1   2     1387.96     1464.56     69.38 o
 -10  -1   2     3287.84     3468.00    126.52 o
  -9  -1   2     1743.66     1824.33     55.76 o
  -8  -1   2      656.08      614.67     37.63 o
  -7  -1   2     1073.01     1072.70     37.12 o
  -6  -1   2     3103.81     3193.91     87.12 o
  -5  -1   2     6339.58     6106.64    129.08 o
  -4  -1   2     9844.47     9835.68    218.85 o
  -3  -1   2    18475.03    18306.84    422.34 o
  -2  -1   2    10946.13    11237.61    285.19 o
  -1  -1   2      625.74      732.81     32.76 o
   0  -1   2    20094.52    19977.95    429.82 o
   1  -1   2    23290.33    22453.61    557.18 o
   2  -1   2     7699.91     7837.48    204.03 o
   3  -1   2     2828.27     2866.69     84.91 o
   4  -1   2       43.59       -7.50     23.40 o
   5  -1   2        2.80      -16.93     21.69 o
   6  -1   2     1911.14     1860.36     58.03 o
   7  -1   2     3677.75     3502.39     84.09 o
   8  -1   2     3441.09     3329.59     83.12 o
   9  -1   2     2358.93     2205.69     61.90 o
  10  -1   2       34.34      -15.85     23.12 o
  11  -1   2      166.88      124.70     28.99 o
 -12   0   2       59.21       64.85     56.09 o
 -11   0   2       20.30      -18.50     32.97 o
 -10   0   2      583.34      598.44     45.59 o
  -9   0   2     3339.43     3659.74     99.89 o
  -8   0   2     5339.25     5413.73    134.74 o
  -7   0   2     6184.40     6105.21    132.97 o
  -6   0   2      101.62       99.61     21.24 o
  -5   0   2      822.68      788.18     36.99 o
  -4   0   2    18658.92    18655.63    368.85 o
  -3   0   2    22812.92    22765.03    570.47 o
  -2   0   2    13846.75    14027.09    398.69 o
  -1   0   2     4048.53     4573.04    146.61 o
   0   0   2       93.39      168.64     15.44 o
   1   0   2     1319.24     1305.44     35.71 o
   2   0   2     6191.65     6202.55    211.11 o
   3   0   2    12808.48    12996.09    435.68 o
   4   0   2    21267.09    21449.54    567.82 o
   5   0   2     5003.46     4817.35    119.31 o
   6   0   2       33.42       10.73     22.51 o
   7   0   2     1874.20     1840.23     52.60 o
   8   0   2     2529.97     2538.58     77.82 o
   9   0   2      545.71      543.22     32.01 o
  10   0   2     1298.27     1349.65     47.62 o
  11   0   2      712.92      689.46     38.27 o
  12   0   2      142.69      177.72     46.16 o
 -12   1   2      892.77      895.55     69.10 o
 -11   1   2      821.75      721.69     55.90 o
 -10   1   2      254.35      266.15     47.87 o
  -9   1   2      129.07       50.81     63.21 o
  -8   1   2     1631.85     1669.16     54.99 o
  -7   1   2     2227.56     2254.18     72.55 o
  -6   1   2     3867.21     3700.14    123.26 o
  -5   1   2     2351.78     2082.17     69.63 o
  -4   1   2     5940.51     5900.47    172.44 o
  -3   1   2        5.89        7.61     29.16 o
  -2   1   2    28420.02    30005.50    912.57 o
  -1   1   2    30611.38    32314.50    804.65 o
   0   1   2    41914.91    31329.78   1354.07 o
   1   1   2     8302.91     8726.22    291.88 o
   2   1   2     4654.81     4995.62    171.36 o
   3   1   2     2014.80     1925.02     51.16 o
   4   1   2     1087.88     1114.66     33.93 o
   5   1   2    10246.98    10080.30    207.73 o
   6   1   2    11485.52    11203.75    262.68 o
   7   1   2     6609.90     6666.56    164.41 o
   8   1   2      309.62      326.46     32.33 o
   9   1   2      713.23      729.81     37.30 o
  10   1   2     1377.69     1375.54     49.03 o
  11   1   2     1051.47     1199.69     55.05 o
  12   1   2      679.54      703.98     78.32 o
 -11   2   2      657.62      649.68     52.73 o
 -10   2   2     1644.84     1634.00     69.11 o
  -9   2   2     3400.04     3489.88    116.67 o
  -8   2   2      976.78      940.52     54.38 o
  -7   2   2      540.25      554.49     45.37 o
  -6   2   2     3698.02     3667.27    112.06 o
  -5   2   2     5487.42     5628.99    158.59 o
  -4   2   2      827.84      835.08     39.53 o
  -3   2   2     8047.51     8191.34    184.91 o
  -2   2   2     2181.86     2125.11     59.53 o
  -1   2   2     3180.55     3107.00     69.32 o
   0   2   2     2048.29     1916.20     40.44 o
   1   2   2    22190.18    22954.89    519.07 o
   2   2   2   110226.91   106526.47   2405.35 o
   3   2   2    14302.41    14657.03    298.74 o
   4   2   2       46.43       72.66     12.09 o
   5   2   2      929.02     1001.32     31.32 o
   6   2   2     6153.96     6086.21    131.48 o
   7   2   2     4544.85     4967.06    112.45 o
   8   2   2     4371.01     4241.65     99.34 o
   9   2   2     1362.17     1451.92     56.04 o
  10   2   2      799.63      961.31     46.68 o
  11   2   2      175.64      181.98     30.98 o
  12   2   2      626.88      632.23     42.55 o
  13   2   2     1007.96      999.13     67.58 o
 -11   3   2      110.40      127.21     45.78 o
 -10   3   2      880.31      838.96     57.94 o
  -9   3   2     1355.64     1341.86     65.83 o
  -8   3   2     3556.22     3354.89    108.46 o
  -7   3   2     1226.68     1168.82     56.02 o
  -6   3   2     2259.03     2179.90     65.68 o
  -5   3   2      384.67      383.23     34.33 o
  -4   3   2     6193.02     5805.18    145.16 o
  -3   3   2    18823.60    17939.32    417.64 o
  -2   3   2    25196.39    25589.75    947.48 o
  -1   3   2     3931.74     3945.27     88.89 o
   0   3   2       58.87      115.19     16.64 o
   1   3   2     3997.91     4250.28    134.87 o
   2   3   2     5204.36     5471.36    195.36 o
   3   3   2     8811.88     8344.25    311.85 o
   4   3   2    10689.51    10989.81    228.07 o
   5   3   2    10002.18     9887.03    187.39 o
   6   3   2     1817.95     1941.38     50.32 o
   7   3   2     1524.44     1613.16     48.92 o
   8   3   2     5074.92     5387.05    158.74 o
   9   3   2     3536.15     3794.08     93.81 o
  10   3   2      905.71      979.03     40.23 o
  11   3   2      720.34      654.49     43.80 o
  12   3   2      106.09      115.95     37.34 o
  13   3   2       24.17       39.25     49.14 o
 -10   4   2      132.02      122.61     42.63 o
  -9   4   2      555.39      603.48     50.65 o
  -8   4   2     2065.16     1991.65     96.28 o
  -7   4   2     5426.92     5326.14    158.24 o
  -6   4   2     1186.78     1301.50     63.58 o
  -5   4   2     1160.93     1091.35     46.36 o
  -4   4   2      153.38      135.77     21.28 o
  -3   4   2       40.71       21.91     16.70 o
  -2   4   2     8119.20     8590.23    220.81 o
  -1   4   2    31261.37    31294.66    677.14 o
   0   4   2    28369.51    28414.14    617.53 o
   1   4   2     9435.30     8947.43    231.51 o
   2   4   2      944.34     1041.49     39.60 o
   3   4   2     1611.90     1502.13     47.98 o
   4   4   2     2326.04     2318.95     58.72 o
   5   4   2      361.65      353.08     26.37 o
   6   4   2      897.60      850.10     36.13 o
   7   4   2     3403.19     3572.37     79.48 o
   8   4   2      874.24      900.11     37.32 o
   9   4   2      182.79      182.35     29.96 o
  10   4   2     1548.01     1712.32     56.97 o
  11   4   2     1787.23     1893.34     60.20 o
  12   4   2     1342.96     1434.37     56.63 o
  13   4   2      224.36      147.88     42.65 o
 -10   5   2      943.82     1012.45     98.61 o
  -9   5   2     1023.81     1012.15     77.31 o
  -8   5   2      340.10      323.11     41.48 o
  -7   5   2        2.27      -16.08     16.08 o
  -6   5   2     2710.72     2488.77     70.81 o
  -5   5   2     7206.42     6896.67    320.52 o
  -4   5   2     6256.94     6225.68    208.88 o
  -3   5   2     1642.79     1776.89     50.61 o
  -2   5   2      154.46       94.46     56.59 o
  -1   5   2     1503.91     1711.61     46.79 o
   0   5   2     3349.76     3501.01    115.45 o
   1   5   2    10792.31    10845.51    305.72 o
   2   5   2    17043.53    15894.71    420.79 o
   3   5   2     9899.14     9532.95    260.89 o
   4   5   2     1593.64     1526.64     45.12 o
   5   5   2     2463.15     2382.68     63.32 o
   6   5   2     4525.49     4496.93    105.55 o
   7   5   2     5583.79     5832.95    135.26 o
   8   5   2     1454.63     1535.71     53.18 o
   9   5   2     1031.81     1101.18     42.37 o
  10   5   2       60.84       27.04     35.85 o
  11   5   2       45.52       57.69     33.03 o
  12   5   2      551.59      539.26     49.18 o
  13   5   2      825.00      853.33     62.51 o
  -9   6   2     1395.71     1120.09    103.72 o
  -8   6   2     1111.55     1054.67    131.50 o
  -7   6   2      768.77      774.96     41.89 o
  -6   6   2      506.56      602.25     52.66 o
  -5   6   2      358.30      396.04     36.99 o
  -4   6   2      922.54      889.78     53.15 o
  -3   6   2     9240.58     9736.22    338.26 o
  -2   6   2    10734.00    10650.91    277.50 o
  -1   6   2    11740.06    11966.87    307.87 o
   0   6   2       79.64       69.56     24.68 o
   1   6   2     1885.60     1950.71     54.71 o
   2   6   2     9139.51     8876.96    206.22 o
   3   6   2     2812.16     2966.13     95.75 o
   4   6   2     5730.68     5670.36    139.67 o
   5   6   2     5903.82     5960.05    148.51 o
   6   6   2     1609.64     1544.68     91.11 o
   7   6   2      625.01      602.01     43.52 o
   8   6   2     5873.29     5781.90    186.92 o
   9   6   2     3791.48     4082.23    115.77 o
  10   6   2     2012.11     2108.87     95.30 o
  11   6   2      309.54      322.98     44.47 o
  12   6   2       10.87      -52.89     52.89 o
  13   6   2      101.25      166.70     46.45 o
  -8   7   2      872.20      695.85     86.98 o
  -7   7   2     1711.51     1755.44     68.83 o
  -6   7   2     2082.82     2181.63     66.78 o
  -5   7   2      767.28      897.25     64.10 o
  -4   7   2      239.98      268.41     33.24 o
  -3   7   2      416.53      468.90     46.99 o
  -2   7   2     1312.77     1294.78     54.14 o
  -1   7   2     1737.04     1702.72     61.53 o
   0   7   2    10568.58    10959.73    317.84 o
   1   7   2     6603.27     6553.20    155.74 o
   2   7   2      351.21      292.98     26.82 o
   3   7   2     1032.13     1077.59     50.27 o
   4   7   2     4219.98     4071.16    106.31 o
   5   7   2     6439.98     6542.77    163.25 o
   6   7   2     3735.18     3925.29    107.20 o
   7   7   2      872.07      795.97     53.02 o
   8   7   2       70.89      -19.03     39.94 o
   9   7   2      197.33      195.73     32.95 o
  10   7   2      708.20      714.90     52.94 o
  11   7   2     1300.51     1335.31     61.36 o
  12   7   2      847.39      888.76     65.92 o
  13   7   2      308.91      396.83     61.66 o
  -7   8   2       16.68       38.70     35.62 o
  -6   8   2      311.78      245.29     41.98 o
  -5   8   2     1866.95     2012.13     71.80 o
  -4   8   2     3290.54     3153.26    194.05 o
  -3   8   2     2346.11     2295.22     78.82 o
  -2   8   2       54.85       20.28     41.55 o
  -1   8   2     1743.79     1651.32     90.54 o
   0   8   2     1769.42     1740.06     78.57 o
   1   8   2     2523.73     2532.11     71.32 o
   2   8   2     1607.79     1682.91     55.22 o
   3   8   2     1854.99     1859.62     61.10 o
   4   8   2      658.73      561.89     36.54 o
   5   8   2       27.08       -9.33     43.30 o
   6   8   2     1856.77     1887.22     66.86 o
   7   8   2     4313.93     4527.67    125.80 o
   8   8   2     2509.00     2541.80    103.23 o
   9   8   2      420.23      464.69     43.56 o
  10   8   2        0.42      -40.16     43.29 o
  11   8   2       19.00       98.16     41.67 o
  12   8   2      318.86      268.74     42.08 o
  13   8   2      333.15      211.87     50.32 o
  -6   9   2       20.62       -2.36     46.23 o
  -5   9   2       85.23      103.49     37.62 o
  -4   9   2      614.55      628.76     51.30 o
  -3   9   2      998.62     1018.87     75.42 o
  -2   9   2     3141.64     3144.23    103.56 o
  -1   9   2     2301.02     2295.74    103.92 o
   0   9   2      926.41      902.36     70.30 o
   1   9   2      539.88      570.99     44.81 o
   2   9   2     4184.96     4345.65    113.82 o
   3   9   2     2911.83     3045.70     88.34 o
   4   9   2     2278.81     2285.65     63.87 o
   5   9   2      358.92      382.54     57.67 o
   6   9   2      175.60       85.45     52.52 o
   7   9   2      177.59       68.00     42.10 o
   8   9   2      519.70      472.80     41.26 o
   9   9   2     1761.09     1774.94     71.01 o
  10   9   2      828.10      793.09     70.04 o
  11   9   2      350.32      365.99     45.82 o
  12   9   2       21.11       43.51     48.54 o
  -5  10   2      286.79      348.55     50.20 o
  -4  10   2        1.12       -7.20     39.60 o
  -3  10   2      586.60      494.81     48.79 o
  -2  10   2      846.91      940.73     89.80 o
  -1  10   2     1750.75     1772.80     91.98 o
   0  10   2      934.49      852.44     34.50 o
   1  10   2     2361.84     2566.99     90.87 o
   2  10   2      664.51      665.11     41.08 o
   3  10   2        5.11      -27.78     27.78 o
   4  10   2     1966.20     2049.26     63.03 o
   5  10   2     3234.37     3408.85    114.56 o
   6  10   2     2848.81     3012.19     92.40 o
   7  10   2      412.07      455.29     49.01 o
   8  10   2       98.64       -8.71     37.96 o
   9  10   2      217.67      124.12     56.08 o
  10  10   2      559.64      570.81     57.03 o
  11  10   2      296.38      237.67     49.79 o
  12  10   2      310.68      262.55     55.36 o
  -4  11   2      575.73      547.06     63.48 o
  -3  11   2      495.69      534.55     68.93 o
  -2  11   2      173.26      252.73     51.36 o
  -1  11   2       65.55      -36.43     55.33 o
   0  11   2     1625.86     1495.63     54.68 o
   1  11   2     1480.35     1554.11     68.02 o
   2  11   2     1139.18     1156.77     60.20 o
   3  11   2      129.43       79.44     35.96 o
   4  11   2       63.90       45.77     29.11 o
   5  11   2       27.78       23.21     40.40 o
   6  11   2      391.50      417.20     44.21 o
   7  11   2     1174.81     1109.97     67.79 o
   8  11   2     1382.07     1422.25     69.92 o
   9  11   2      354.83      223.88     54.75 o
  10  11   2       26.65       24.81     48.36 o
  11  11   2      207.60      137.71     72.68 o
  -2  12   2      311.49      309.86     66.05 o
  -1  12   2      423.88      462.98     67.11 o
   0  12   2      290.54      310.53    141.89 o
   1  12   2        9.92       43.89     46.84 o
   2  12   2      436.53      387.03     41.55 o
   3  12   2      970.52      999.72     73.15 o
   4  12   2      569.81      594.95     36.29 o
   5  12   2      156.17      147.24     41.83 o
   6  12   2       41.81       27.28     34.39 o
   7  12   2      137.08       73.70     44.70 o
   8  12   2      228.62      190.77     63.67 o
   9  12   2      330.29      295.59     58.91 o
  10  12   2      373.71      470.78    115.90 o
   0  13   2      482.89      519.65     71.67 o
   1  13   2       69.83       -4.84     53.86 o
   2  13   2        6.48      -29.13     64.89 o
   3  13   2       42.06      -15.78    101.86 o
   4  13   2       33.47        6.89     37.59 o
   5  13   2      279.27      291.28     53.64 o
   6  13   2      778.70      919.28     81.50 o
   7  13   2      112.98       20.70     54.67 o
   8  13   2        0.21        5.71     76.66 o
   9  13   2      125.92       32.18    127.21 o
   3  14   2      128.16       59.58     77.85 o
   4  14   2       51.54      -15.44     56.10 o
   5  14   2       98.97      144.06     85.46 o
   6  14   2       73.02      159.97     65.35 o
  -6 -12   3      236.58      339.77     80.24 o
  -5 -12   3      412.58      489.48     84.59 o
  -4 -12   3      120.13        3.15     70.13 o
  -3 -12   3       12.59       71.22     74.59 o
  -9 -11   3      205.12       75.24     65.78 o
  -8 -11   3       18.74       -9.24     65.78 o
  -7 -11   3       20.41       46.59     46.09 o
  -6 -11   3      126.43      128.62     61.32 o
  -5 -11   3      131.31      136.69     47.82 o
  -4 -11   3      241.53      418.02     62.59 o
  -3 -11   3      301.14      330.13     50.50 o
  -2 -11   3      238.35      156.12     49.03 o
  -1 -11   3       14.48       -7.44     67.74 o
   0 -11   3      203.67      139.67     48.12 o
   1 -11   3      463.90      541.67     48.32 o
  -9 -10   3      222.83       40.88     82.63 o
  -8 -10   3      401.57      405.75     49.67 o
  -7 -10   3      563.65      472.61     42.87 o
  -6 -10   3      184.86       82.58     50.04 o
  -5 -10   3       39.50       29.84     50.11 o
  -4 -10   3      403.93      447.72     49.17 o
  -3 -10   3      868.49      964.01     63.77 o
  -2 -10   3      300.29      249.19     52.08 o
  -1 -10   3      151.66       97.34     39.61 o
   0 -10   3       12.75       36.66     35.27 o
   1 -10   3       31.45      -29.63     32.90 o
   2 -10   3       46.10       32.08     33.98 o
   3 -10   3      303.74      302.25     43.36 o
 -11  -9   3      429.86      250.50     90.79 o
 -10  -9   3       44.64      110.68     61.00 o
  -9  -9   3       31.17      -53.95     63.97 o
  -8  -9   3      388.69      406.14     48.79 o
  -7  -9   3      244.18      363.25     91.76 o
  -6  -9   3     1111.88     1184.50     59.05 o
  -5  -9   3      818.81      847.11     64.09 o
  -4  -9   3      388.46      319.01     39.74 o
  -3  -9   3        0.07      -41.31     41.31 o
  -2  -9   3     1134.29     1163.15    100.74 o
  -1  -9   3     1681.17     1752.91     83.71 o
   0  -9   3     1679.34     1763.64     71.89 o
   1  -9   3      135.26      142.74     53.17 o
   2  -9   3        3.11      -30.74     30.74 o
   3  -9   3      107.87      243.46     51.88 o
   4  -9   3      108.73       39.26     40.19 o
 -11  -8   3      378.93      360.27     56.85 o
 -10  -8   3     1070.98     1006.12     57.99 o
  -9  -8   3      924.58      978.72     54.78 o
  -8  -8   3      362.85      315.43     45.37 o
  -7  -8   3       45.57      -26.06     53.12 o
  -6  -8   3      892.38      852.57     70.70 o
  -5  -8   3     3372.63     3487.52    158.05 o
  -4  -8   3     1857.10     1878.45     91.46 o
  -3  -8   3      186.60      209.73     36.62 o
  -2  -8   3      225.89      216.09     35.49 o
  -1  -8   3       10.42       30.38     42.61 o
   0  -8   3      763.48      767.58     49.10 o
   1  -8   3     1485.83     1665.09     58.62 o
   2  -8   3     2195.15     2344.57     86.29 o
   3  -8   3     1399.67     1405.93     49.29 o
   4  -8   3       28.78       -2.81     26.69 o
   5  -8   3      252.74      292.32     30.99 o
   6  -8   3      412.59      345.22     43.05 o
 -12  -7   3       41.00       46.79     61.92 o
 -11  -7   3       22.16       -1.15     38.42 o
 -10  -7   3      325.96      371.24     42.58 o
  -9  -7   3      721.52      671.21     51.20 o
  -8  -7   3      982.15      983.28     49.91 o
  -7  -7   3      751.39      648.44     48.26 o
  -6  -7   3      635.45      539.49     72.60 o
  -5  -7   3       12.28      -14.77     48.69 o
  -4  -7   3     2092.59     2104.74     73.73 o
  -3  -7   3     4639.79     4944.69    176.45 o
  -2  -7   3     2806.39     2792.53     96.75 o
  -1  -7   3      907.16      906.22     47.96 o
   0  -7   3       26.05      -19.25     34.99 o
   1  -7   3      431.20      477.85     34.31 o
   2  -7   3      418.43      441.35     30.61 o
   3  -7   3      580.11      604.78     33.79 o
   4  -7   3     2141.61     2105.95     63.09 o
   5  -7   3     1134.23     1122.98     46.24 o
   6  -7   3      326.29      348.63     38.14 o
   7  -7   3      100.46      136.99     66.43 o
 -12  -6   3      640.69      601.50     62.56 o
 -11  -6   3      600.91      586.23     48.75 o
 -10  -6   3      332.81      230.67     45.66 o
  -9  -6   3      170.19      226.50     52.91 o
  -8  -6   3      840.67      871.32     51.39 o
  -7  -6   3     1676.22     1728.02     71.59 o
  -6  -6   3     2264.94     2262.14     80.18 o
  -5  -6   3      636.35      632.25     64.60 o
  -4  -6   3      906.16      786.35     44.25 o
  -3  -6   3       64.55       37.84     42.51 o
  -2  -6   3       52.21       50.39     27.23 o
  -1  -6   3     4152.70     4267.95    121.46 o
   0  -6   3     3126.56     3227.11     99.69 o
   1  -6   3     4065.71     4159.25    103.56 o
   2  -6   3      103.51       37.08     32.47 o
   3  -6   3      718.36      728.62     34.64 o
   4  -6   3     1344.17     1467.86     52.85 o
   5  -6   3     1664.51     1625.70     59.32 o
   6  -6   3      543.69      578.39     65.71 o
   7  -6   3      443.45      359.77     44.13 o
   8  -6   3      102.05      153.74     78.50 o
 -12  -5   3      385.77      394.64     51.60 o
 -11  -5   3     1177.77     1100.26     48.68 o
 -10  -5   3      965.79      932.41     70.84 o
  -9  -5   3     2352.21     2202.07     66.96 o
  -8  -5   3      167.41      179.09     31.17 o
  -7  -5   3       26.66       60.67     36.89 o
  -6  -5   3     2271.20     2249.95     82.46 o
  -5  -5   3     6685.86     6550.26    180.69 o
  -4  -5   3     9922.59     9534.65    251.53 o
  -3  -5   3     4178.36     4408.03    150.12 o
  -2  -5   3      159.45      193.50     39.00 o
  -1  -5   3      130.20      101.73     29.55 o
   0  -5   3     1487.12     1363.92     46.40 o
   1  -5   3     1528.71     1586.34     55.21 o
   2  -5   3     4122.48     4088.55    114.31 o
   3  -5   3     2378.85     2447.12     73.27 o
   4  -5   3      463.28      467.19     28.11 o
   5  -5   3      657.10      603.78     50.34 o
   6  -5   3     2165.93     2261.09    142.38 o
   7  -5   3     1619.57     1595.89     64.93 o
   8  -5   3      572.88      519.42     40.57 o
   9  -5   3      118.86       24.79     84.05 o
 -13  -4   3      257.60      285.48     63.50 o
 -12  -4   3      233.73      253.26     41.51 o
 -11  -4   3       91.71       19.36     32.49 o
 -10  -4   3     1315.26     1328.39     51.61 o
  -9  -4   3     2237.47     2186.25     73.00 o
  -8  -4   3     3162.39     2943.33    112.11 o
  -7  -4   3     1036.88      918.43     38.44 o
  -6  -4   3       63.52       78.87     30.99 o
  -5  -4   3      548.07      478.21     46.98 o
  -4  -4   3     1839.26     1749.78     66.26 o
  -3  -4   3    10748.05    10547.77    272.37 o
  -2  -4   3    14765.09    15615.34    342.71 o
  -1  -4   3    12033.62    12760.81    397.69 o
   0  -4   3      433.59      494.15     27.69 o
   1  -4   3     3751.35     3594.21    107.62 o
   2  -4   3     4933.98     4866.50    131.86 o
   3  -4   3     5221.58     5300.13    126.41 o
   4  -4   3     2172.67     2197.70     61.25 o
   5  -4   3      956.29     1050.36     61.47 o
   6  -4   3       33.62       -9.79     48.38 o
   7  -4   3       27.53       36.46     28.59 o
   8  -4   3      650.78      705.81     43.53 o
   9  -4   3     1312.14     1143.31     55.92 o
 -13  -3   3      526.27      440.14     62.63 o
 -12  -3   3      846.65      776.17     62.57 o
 -11  -3   3     1372.74     1350.04     52.21 o
 -10  -3   3      180.36      161.94     32.27 o
  -9  -3   3        1.45      -33.53     33.53 o
  -8  -3   3      496.75      450.23     51.63 o
  -7  -3   3     3741.93     3580.72     87.62 o
  -6  -3   3     5915.65     5767.27    160.78 o
  -5  -3   3     2928.89     2839.18     86.43 o
  -4  -3   3       10.17      108.34     33.25 o
  -3  -3   3       56.86       98.05     25.15 o
  -2  -3   3     7231.11     7656.79    172.12 o
  -1  -3   3     3198.09     2902.35     79.83 o
   0  -3   3     5536.96     5408.69    139.89 o
   1  -3   3     5881.95     5891.27    152.80 o
   2  -3   3     1720.78     1727.95     52.71 o
   3  -3   3      209.10      189.13     21.71 o
   4  -3   3     8489.80     8463.44    282.67 o
   5  -3   3     8195.39     8606.60    291.77 o
   6  -3   3     4616.98     4448.80    128.83 o
   7  -3   3      431.68      365.89     33.08 o
   8  -3   3      216.58      193.71     29.21 o
   9  -3   3       42.56       -2.22     37.80 o
  10  -3   3      269.41      298.04     48.59 o
 -12  -2   3      871.03      848.23     58.52 o
 -11  -2   3     1832.64     1799.62     70.33 o
 -10  -2   3     3343.63     3290.39    102.37 o
  -9  -2   3      665.99      657.77     43.99 o
  -8  -2   3      427.98      498.30     37.84 o
  -7  -2   3       72.40       31.66     22.77 o
  -6  -2   3      543.73      527.66     25.77 o
  -5  -2   3     4311.80     4330.23    122.50 o
  -4  -2   3    12347.80    11655.17    301.37 o
  -3  -2   3     9994.26     9928.66    256.65 o
  -2  -2   3     7731.14     8427.06    265.39 o
  -1  -2   3     6041.65     5555.74    143.39 o
   0  -2   3     4946.47     5302.91    117.61 o
   1  -2   3     7579.13     6829.72    174.09 o
   2  -2   3      459.28      385.37     26.72 o
   3  -2   3     3857.39     3672.61    102.35 o
   4  -2   3     2439.17     2641.42    103.03 o
   5  -2   3        2.52      -41.70     41.70 o
   6  -2   3     2939.10     3036.87     93.97 o
   7  -2   3     5972.55     5631.12    175.64 o
   8  -2   3     4014.33     3953.68    121.92 o
   9  -2   3     1854.44     1589.61     54.49 o
  10  -2   3        8.07      -43.36     43.36 o
  11  -2   3      105.41       81.42     48.34 o
 -12  -1   3      136.18       87.72     45.75 o
 -11  -1   3       80.91      -35.56     48.41 o
 -10  -1   3     1221.99     1155.35     69.94 o
  -9  -1   3     4429.91     4704.44    127.22 o
  -8  -1   3     3703.59     3713.12    100.85 o
  -7  -1   3     2794.22     2873.87     81.23 o
  -6  -1   3      270.78      248.89     24.47 o
  -5  -1   3     1260.31     1229.35     54.92 o
  -4  -1   3     5674.46     5922.30    159.14 o
  -3  -1   3     6729.52     6671.46    176.17 o
  -2  -1   3    19759.14    19980.95    616.24 o
  -1  -1   3    11899.55    12335.30    309.85 o
   0  -1   3     3463.39     3434.60     76.75 o
   1  -1   3     1767.30     1723.01     41.37 o
   2  -1   3    16374.60    16142.98    412.81 o
   3  -1   3    12072.82    12015.91    310.86 o
   4  -1   3     5436.29     5473.12    187.79 o
   5  -1   3     2164.44     2302.32     64.03 o
   6  -1   3       18.72      148.85     44.46 o
   7  -1   3      225.19      240.23     24.85 o
   8  -1   3      570.68      491.75     43.77 o
   9  -1   3     1431.48     1362.12     46.40 o
  10  -1   3     2214.61     2157.32     77.13 o
  11  -1   3      565.28      562.18     72.69 o
 -12   0   3      783.45      746.13     86.56 o
 -11   0   3      636.13      566.40     54.90 o
 -10   0   3      157.29      171.04     44.73 o
  -9   0   3       78.94       -0.09     46.61 o
  -8   0   3      700.56      686.39     49.07 o
  -7   0   3     2567.84     2537.61     81.89 o
  -6   0   3     9748.52     9709.85    200.02 o
  -5   0   3     5989.08     5984.84    142.41 o
  -4   0   3       80.17       70.47     29.83 o
  -3   0   3    11538.80    11291.34    289.75 o
  -2   0   3    28666.20    28211.10   1244.58 o
  -1   0   3    19447.14    19909.72    611.77 o
   0   0   3     5137.17     4980.36    159.56 o
   1   0   3      341.07      388.32     18.95 o
   2   0   3     2430.49     2437.08     67.45 o
   3   0   3       14.32       18.43     18.63 o
   4   0   3     7102.42     7307.92    215.11 o
   5   0   3    15429.99    15955.45    430.78 o
   6   0   3     8235.31     8199.28    231.54 o
   7   0   3     1239.64     1215.38     40.55 o
   8   0   3      204.09      175.12     33.94 o
   9   0   3      275.06      327.80     29.84 o
  10   0   3      387.17      419.46     31.09 o
  11   0   3      728.48      792.39     50.69 o
  12   0   3      379.41      315.57     51.30 o
 -12   1   3      311.58      289.76     89.92 o
 -11   1   3     1573.59     1508.00     69.83 o
 -10   1   3     2361.82     2381.30     90.29 o
  -9   1   3     2150.76     2113.97     84.97 o
  -8   1   3      330.69      314.87     41.23 o
  -7   1   3      480.87      446.07     41.63 o
  -6   1   3     2232.27     2273.98     81.95 o
  -5   1   3     5625.32     5331.84    268.96 o
  -4   1   3     9335.59     9599.53    218.98 o
  -3   1   3    18892.03    18935.37    476.04 o
  -2   1   3     1170.97     1236.16     39.57 o
  -1   1   3     4432.16     4863.85    108.34 o
   0   1   3    19174.06    17649.57    545.15 o
   1   1   3    18051.17    16191.96    515.32 o
   2   1   3    10503.83    11038.43    290.93 o
   3   1   3     3773.81     3979.04    141.18 o
   4   1   3       33.03       -1.86     36.69 o
   5   1   3       31.46       56.13     34.34 o
   6   1   3     3586.60     3455.83    110.30 o
   7   1   3     3640.55     3588.48     96.01 o
   8   1   3     6574.18     6454.35    144.62 o
   9   1   3      841.29      793.32     37.16 o
  10   1   3       54.56       64.51     24.58 o
  11   1   3      218.02      239.26     26.92 o
  12   1   3      649.75      627.42     58.17 o
 -11   2   3       18.54       42.99     35.29 o
 -10   2   3      814.61      750.74     54.17 o
  -9   2   3     1925.06     1785.39    122.55 o
  -8   2   3     6147.75     6286.99    243.49 o
  -7   2   3     3686.12     3664.87    162.08 o
  -6   2   3      524.45      499.65     47.78 o
  -5   2   3     2497.54     2486.16     80.80 o
  -4   2   3    10594.29    10860.52    349.50 o
  -3   2   3     7714.88     7870.53    178.29 o
  -2   2   3    24420.29    25376.40    549.90 o
  -1   2   3     4263.13     4478.24    114.60 o
   0   2   3     6754.25     6384.01    200.78 o
   1   2   3     1303.80     1129.86     45.73 o
   2   2   3     3817.56     4026.18    113.41 o
   3   2   3    27685.54    28992.54    768.72 o
   4   2   3    23567.02    24158.18    550.05 o
   5   2   3     6010.50     6358.09    153.33 o
   6   2   3       76.69       33.34     33.12 o
   7   2   3     1585.76     1561.01     45.36 o
   8   2   3     1929.74     1759.59     77.20 o
   9   2   3     2819.31     2757.71    132.81 o
  10   2   3     1665.92     1770.23     63.81 o
  11   2   3      646.81      716.10     39.33 o
  12   2   3      100.89       12.31     47.06 o
 -11   3   3      337.03      258.38     53.64 o
 -10   3   3       41.69       27.07     56.51 o
  -9   3   3      405.88      333.69     47.47 o
  -8   3   3      939.50      949.54     56.87 o
  -7   3   3     2948.87     2963.81     98.63 o
  -6   3   3     2450.55     2544.27     85.73 o
  -5   3   3     4951.53     5029.21    142.91 o
  -4   3   3     1732.73     1672.91     49.13 o
  -3   3   3      174.99      156.40     17.41 o
  -2   3   3     7400.11     7013.35    140.20 o
  -1   3   3    31268.04    30906.09    822.49 o
   0   3   3     8000.04     7472.02    185.05 o
   1   3   3       90.84      156.78     31.60 o
   2   3   3     1651.38     1856.59     52.43 o
   3   3   3     1229.61     1288.61     44.27 o
   4   3   3    13566.95    14505.85    298.15 o
   5   3   3    13107.08    13496.02    311.97 o
   6   3   3     9311.41     9355.37    223.03 o
   7   3   3     4595.20     4657.68    121.67 o
   8   3   3       28.51       -1.94     21.60 o
   9   3   3      808.57      729.14     38.02 o
  10   3   3     1305.56     1436.73    113.31 o
  11   3   3     1239.23     1310.89     70.20 o
  12   3   3      925.91      935.69     56.06 o
  13   3   3      227.02       93.10     87.14 o
 -10   4   3     1372.54     1262.24     64.76 o
  -9   4   3     1289.60     1255.94     62.45 o
  -8   4   3      220.42      111.41     37.07 o
  -7   4   3      555.83      466.10     43.52 o
  -6   4   3     4024.02     4035.68    121.73 o
  -5   4   3     2623.79     2801.38     76.28 o
  -4   4   3     4904.77     5021.31    138.15 o
  -3   4   3     1747.03     1581.19     57.94 o
  -2   4   3     5874.18     6089.66    157.86 o
  -1   4   3      233.65      204.93     16.26 o
   0   4   3     4221.15     3907.27    106.18 o
   1   4   3    14568.33    14060.31    333.80 o
   2   4   3     9858.22     9183.04    333.84 o
   3   4   3     3457.10     3421.51     89.38 o
   4   4   3       98.09      110.32     35.17 o
   5   4   3    13838.33    14030.70    437.83 o
   6   4   3     3457.92     3606.72    135.33 o
   7   4   3     3909.85     4185.00    102.29 o
   8   4   3     2113.96     2343.39     74.54 o
   9   4   3     1351.53     1491.08     59.01 o
  10   4   3      112.85       90.88     33.13 o
  11   4   3      103.67      137.92     67.87 o
  12   4   3      502.22      590.87     58.71 o
  13   4   3      871.93      826.50     74.37 o
 -10   5   3      359.76      290.61     54.30 o
  -9   5   3     1402.32     1311.57     63.20 o
  -8   5   3     1425.01     1430.03     77.41 o
  -7   5   3     1780.86     1735.66     69.41 o
  -6   5   3      433.54      503.54     38.20 o
  -5   5   3     1137.89     1121.93     47.17 o
  -4   5   3     3222.23     3034.84    133.05 o
  -3   5   3    16107.18    14983.46    928.86 o
  -2   5   3     7564.75     7571.52    387.59 o
  -1   5   3     5200.16     5247.18    136.07 o
   0   5   3      356.93      334.18     23.53 o
   1   5   3      377.27      450.43     25.74 o
   2   5   3     4702.78     4871.84    119.61 o
   3   5   3    10091.26     9978.85    237.29 o
   4   5   3     9767.90     9585.80    345.60 o
   5   5   3    11627.90    11546.12    243.47 o
   6   5   3       72.35      108.26     25.04 o
   7   5   3      601.86      610.08     34.09 o
   8   5   3     3646.54     3978.46     99.26 o
   9   5   3     2601.36     2798.24     86.32 o
  10   5   3     1384.87     1483.35     60.89 o
  11   5   3      212.39      168.45     37.39 o
  12   5   3       19.29      -22.06     35.91 o
  13   5   3       80.10       26.75     67.95 o
  -9   6   3       86.98       34.03     74.26 o
  -8   6   3     1940.04     1856.90     90.34 o
  -7   6   3     1194.31     1214.72     78.68 o
  -6   6   3      972.60     1082.26     66.76 o
  -5   6   3      640.37      685.30     48.85 o
  -4   6   3      152.86      126.71     30.58 o
  -3   6   3      260.88      301.16     32.70 o
  -2   6   3     4696.88     4853.25    160.72 o
  -1   6   3    11854.57    11591.87    444.05 o
   0   6   3    14096.59    13024.21    385.60 o
   1   6   3     1208.57     1149.05     39.01 o
   2   6   3      516.26      500.94     30.61 o
   3   6   3     5711.54     5575.99    206.85 o
   4   6   3     4711.11     4897.34    127.90 o
   5   6   3     9123.43     9401.32    201.39 o
   6   6   3     7156.36     7460.15    206.74 o
   7   6   3     4214.10     4317.01    105.86 o
   8   6   3      690.13      708.13     42.76 o
   9   6   3       64.64       40.95     35.71 o
  10   6   3     1447.69     1671.96     63.12 o
  11   6   3     1831.70     2089.66     85.21 o
  12   6   3      799.28      798.91     55.04 o
  13   6   3      141.78       -9.24     65.67 o
  -8   7   3      229.81      337.27     73.93 o
  -7   7   3      262.37      259.46     55.59 o
  -6   7   3      999.44     1074.48     48.84 o
  -5   7   3     2386.80     2498.17     84.72 o
  -4   7   3     2600.15     2648.25    107.94 o
  -3   7   3     1725.08     1660.16     74.01 o
  -2   7   3       62.13       51.23     30.31 o
  -1   7   3      500.41      533.67     28.36 o
   0   7   3     1887.35     1896.57     64.46 o
   1   7   3     4081.44     3963.07     98.62 o
   2   7   3     4830.65     4782.69    134.45 o
   3   7   3     4225.56     3715.82    209.08 o
   4   7   3       24.87       25.58     36.54 o
   5   7   3     1886.00     1948.62     65.74 o
   6   7   3     5599.55     5732.64    147.73 o
   7   7   3     4719.36     5015.65    133.90 o
   8   7   3     2291.28     2245.42    100.77 o
   9   7   3      701.62      689.04     53.43 o
  10   7   3       18.55       -5.53     37.57 o
  11   7   3       18.70      -47.32     47.32 o
  12   7   3      571.09      522.40     53.03 o
  13   7   3      672.05      744.28     64.76 o
  -8   8   3      525.48      496.88     77.96 o
  -7   8   3      460.86      448.17     83.72 o
  -6   8   3        8.11      -32.30     32.30 o
  -5   8   3        9.60       81.82     44.99 o
  -4   8   3      986.43      872.46     47.32 o
  -3   8   3     3999.90     4016.39    144.84 o
  -2   8   3     9327.48     8821.93    236.19 o
  -1   8   3     1773.59     1699.82     62.75 o
   0   8   3       12.80        3.83     25.08 o
   1   8   3      724.57      685.96     33.94 o
   2   8   3     3937.54     4060.76    137.97 o
   3   8   3     1706.85     1822.28     69.27 o
   4   8   3     2533.12     2375.30    187.58 o
   5   8   3     1579.81     1568.35     56.85 o
   6   8   3     1178.86     1122.19     53.85 o
   7   8   3      383.54      392.69     41.40 o
   8   8   3     1714.60     1759.42     66.98 o
   9   8   3     2321.13     2480.63     91.65 o
  10   8   3      836.96      871.11     54.58 o
  11   8   3      133.44      132.04     42.59 o
  12   8   3        0.01       26.26     41.16 o
  13   8   3       88.15      118.40     86.11 o
  -7   9   3     1022.63     1063.45    103.18 o
  -6   9   3     1215.38     1322.31     72.67 o
  -5   9   3      127.70      264.57     41.76 o
  -4   9   3        4.65      -13.33     34.11 o
  -3   9   3      600.97      583.20     41.03 o
  -2   9   3     1449.26     1383.66    128.51 o
  -1   9   3     4195.28     4102.52    155.77 o
   0   9   3     2265.98     2072.54    190.16 o
   1   9   3     2554.81     2483.77     74.81 o
   2   9   3      346.87      228.03     32.46 o
   3   9   3     1286.65     1348.85     57.84 o
   4   9   3     3856.97     3879.57    165.88 o
   5   9   3     3412.21     3342.57     99.46 o
   6   9   3     1493.83     1541.15     62.57 o
   7   9   3      812.89      665.47     53.81 o
   8   9   3        6.91        6.18     49.25 o
   9   9   3       98.82       32.97     39.38 o
  10   9   3      531.32      558.16     59.95 o
  11   9   3      559.37      632.94     49.80 o
  12   9   3      556.51      621.17     58.45 o
  -5  10   3      916.23      985.51     82.03 o
  -4  10   3     1477.10     1603.33    112.62 o
  -3  10   3      725.67      665.14     63.18 o
  -2  10   3       74.12       29.16     59.69 o
  -1  10   3     1358.95     1236.83     78.58 o
   0  10   3     2127.85     2032.12     98.56 o
   1  10   3      771.96      740.03     45.01 o
   2  10   3     1061.32     1011.27     63.73 o
   3  10   3      599.64      545.56     40.99 o
   4  10   3      272.04      200.14     30.21 o
   5  10   3      258.64      231.07     29.12 o
   6  10   3     2408.86     2577.68    120.41 o
   7  10   3     2832.09     3186.73    165.43 o
   8  10   3     1182.06     1319.09     63.83 o
   9  10   3      154.68       93.70     71.47 o
  10  10   3        6.24       22.02     46.43 o
  11  10   3      151.25      107.39     40.29 o
  12  10   3      194.25      229.76     61.02 o
  -4  11   3       94.83       96.57     86.76 o
  -3  11   3      506.45      454.02     45.81 o
  -2  11   3     1142.19     1294.32    120.63 o
  -1  11   3     1091.63     1196.33     81.06 o
   0  11   3      121.86      136.99    101.11 o
   1  11   3      748.93      720.26    137.97 o
   2  11   3     1582.08     1449.82     65.57 o
   3  11   3     2450.70     2474.44     89.70 o
   4  11   3      726.49      715.85     62.54 o
   5  11   3      275.95      202.26     49.14 o
   6  11   3       19.20       -9.30     33.55 o
   7  11   3       77.70       28.91     45.68 o
   8  11   3      737.33      652.46     46.64 o
   9  11   3      903.49      969.48     62.12 o
  10  11   3      580.75      530.53     54.45 o
  11  11   3      150.70      132.59     60.52 o
  -3  12   3       83.22       97.16     58.19 o
  -2  12   3      442.16      413.47     50.91 o
  -1  12   3      276.97      323.57     77.03 o
   0  12   3      698.55      634.87    127.86 o
   1  12   3      544.44      655.51     72.33 o
   2  12   3      109.36      109.65     35.52 o
   3  12   3       98.29      134.09     38.38 o
   4  12   3     1619.96     1680.91    109.96 o
   5  12   3     1885.40     1839.45     64.75 o
   6  12   3     1453.98     1570.73     98.72 o
   7  12   3       91.24       45.37     56.96 o
   8  12   3        0.12        2.67     43.26 o
   9  12   3      147.83      138.86    102.86 o
  10  12   3      120.73       87.79     48.19 o
  -1  13   3      244.49      237.28     62.59 o
   0  13   3      454.49      383.09     63.39 o
   1  13   3      789.38      823.77     73.36 o
   2  13   3      285.69      302.19     74.23 o
   3  13   3       82.25       69.10     35.80 o
   4  13   3        8.20       71.66     33.42 o
   5  13   3       41.45       -2.43     33.79 o
   6  13   3      369.38      421.82     48.89 o
   7  13   3      798.32      852.79     70.02 o
   8  13   3      426.10      586.60    116.72 o
   9  13   3      111.45       22.54     82.97 o
   2  14   3      414.33      290.62     62.95 o
   3  14   3      638.95      678.56     94.48 o
   4  14   3      302.77      437.08     89.59 o
   5  14   3       34.77       57.52     48.73 o
   6  14   3       26.08      136.55     58.40 o
   7  14   3       26.72       90.86     48.35 o
  -7 -11   4      159.05      100.46     65.45 o
  -6 -11   4        4.47      -47.40     47.40 o
  -5 -11   4      148.35      179.18     68.82 o
  -4 -11   4      131.51      199.19     65.13 o
  -3 -11   4      183.42      201.03     68.28 o
  -2 -11   4      150.00      160.58     49.85 o
  -1 -11   4      188.99      182.75     65.45 o
  -8 -10   4      144.92      144.06     65.67 o
  -7 -10   4      206.66      237.79     94.43 o
  -6 -10   4      485.15      504.89     46.37 o
  -5 -10   4      630.43      617.30     52.50 o
  -4 -10   4      110.14       25.58     58.04 o
  -3 -10   4       44.10       53.00     44.50 o
  -2 -10   4      759.17      799.50     49.87 o
  -1 -10   4      434.31      524.61     70.22 o
   0 -10   4      289.34      330.76     64.43 o
   1 -10   4       27.26       62.02     36.13 o
   2 -10   4       19.37      -28.76     40.73 o
 -10  -9   4      386.15      169.61     85.02 o
  -9  -9   4      121.60       81.00     59.91 o
  -8  -9   4        3.28      -56.24     56.24 o
  -7  -9   4      200.12      139.41     43.14 o
  -6  -9   4      475.58      517.74     47.90 o
  -5  -9   4     1027.70     1050.67     65.46 o
  -4  -9   4      603.79      552.45     50.02 o
  -3  -9   4      775.79      764.92     75.39 o
  -2  -9   4      343.85      313.70     45.15 o
  -1  -9   4        8.88      -11.33     47.30 o
   0  -9   4      599.53      631.70     52.83 o
   1  -9   4     1461.01     1595.01     85.01 o
   2  -9   4      979.47     1068.99     53.80 o
   3  -9   4      174.58      111.36     29.28 o
   4  -9   4        2.29      -38.01     45.71 o
 -11  -8   4       24.18       19.71     50.23 o
 -10  -8   4      158.59      160.60     95.62 o
  -9  -8   4      334.76      340.77     42.58 o
  -8  -8   4      537.00      498.44     51.12 o
  -7  -8   4      441.99      464.92     49.81 o
  -6  -8   4      218.49       59.84     53.33 o
  -5  -8   4      129.73       99.52     41.91 o
  -4  -8   4     2545.92     2586.10     86.53 o
  -3  -8   4     2485.55     2849.53     95.41 o
  -2  -8   4     1226.51     1243.87     93.88 o
  -1  -8   4      215.86      159.33     42.94 o
   0  -8   4       49.66      -15.88     35.36 o
   1  -8   4        0.87      -27.01     31.99 o
   2  -8   4      344.11      365.66     29.23 o
   3  -8   4      874.13      899.88     48.52 o
   4  -8   4     1487.11     1577.27     58.42 o
   5  -8   4      397.76      187.01     79.53 o
 -11  -7   4      335.13      345.07     63.53 o
 -10  -7   4       87.97       39.63     44.68 o
  -9  -7   4      154.79      191.53     47.08 o
  -8  -7   4      806.84      743.86     56.77 o
  -7  -7   4      819.70      774.87     49.62 o
  -6  -7   4      918.14      830.44     55.15 o
  -5  -7   4      925.85      956.36     45.39 o
  -4  -7   4     1336.39     1366.23     59.75 o
  -3  -7   4      207.83      251.87     35.32 o
  -2  -7   4      960.31     1000.01     51.20 o
  -1  -7   4     3296.53     3580.09    109.51 o
   0  -7   4     3048.21     3249.77    103.20 o
   1  -7   4      298.81      304.07     32.72 o
   2  -7   4       76.62       97.24     27.36 o
   3  -7   4      245.92      315.50     28.83 o
   4  -7   4      162.00       99.89     38.57 o
   5  -7   4      536.98      461.70     79.20 o
   6  -7   4      458.37      353.09     45.26 o
 -12  -6   4      165.02      160.18     62.38 o
 -11  -6   4      574.92      506.04     51.25 o
 -10  -6   4      672.14      560.49     46.00 o
  -9  -6   4     1144.65     1114.80     58.58 o
  -8  -6   4      378.30      246.30     42.32 o
  -7  -6   4      243.94      232.79     51.76 o
  -6  -6   4     2717.14     2668.05     92.14 o
  -5  -6   4     4179.69     4044.75    122.54 o
  -4  -6   4     2964.89     3077.01     82.29 o
  -3  -6   4      992.50      996.30     45.88 o
  -2  -6   4       54.69       50.60     22.69 o
  -1  -6   4       76.30       25.60     30.67 o
   0  -6   4       38.03       -5.83     44.30 o
   1  -6   4     2240.08     2321.98     75.07 o
   2  -6   4     5056.22     5214.04    133.96 o
   3  -6   4     1286.50     1431.31     60.89 o
   4  -6   4       70.88      -32.13     35.83 o
   5  -6   4      607.35      661.55     78.51 o
   6  -6   4      823.12      822.65     84.15 o
   7  -6   4      398.20      399.25     46.90 o
 -12  -5   4       11.78      -47.67     47.67 o
 -11  -5   4      213.51      209.74     62.16 o
 -10  -5   4      810.28      734.77     51.34 o
  -9  -5   4     1242.83     1287.02     59.85 o
  -8  -5   4     1071.75     1113.57     54.52 o
  -7  -5   4      446.63      370.57     40.18 o
  -6  -5   4      728.45      588.25     41.73 o
  -5  -5   4      185.17      123.22     32.79 o
  -4  -5   4     3127.59     2956.70    116.20 o
  -3  -5   4    10078.58    10071.77    239.76 o
  -2  -5   4     4906.25     5233.42    124.30 o
  -1  -5   4      836.59      882.01     42.05 o
   0  -5   4      176.82      150.70     23.11 o
   1  -5   4      665.55      737.87     37.62 o
   2  -5   4      415.40      397.35     32.20 o
   3  -5   4     1989.22     2082.65     63.17 o
   4  -5   4     2134.43     2162.26     65.03 o
   5  -5   4     2223.84     2089.37    147.20 o
   6  -5   4      211.86      105.89     34.27 o
   7  -5   4      329.61      309.03     32.14 o
   8  -5   4      851.73      898.40    104.81 o
 -12  -4   4      528.52      486.04     45.31 o
 -11  -4   4      765.54      730.17     50.29 o
 -10  -4   4       78.96       36.35     32.38 o
  -9  -4   4      212.93      222.16     39.88 o
  -8  -4   4     1726.51     1810.82     66.63 o
  -7  -4   4     5103.73     4953.91    188.75 o
  -6  -4   4     1085.55     1062.59     53.98 o
  -5  -4   4      856.29      756.15     43.39 o
  -4  -4   4       22.12       26.64     26.04 o
  -3  -4   4       83.40       83.66     22.77 o
  -2  -4   4     1448.23     1513.03     46.31 o
  -1  -4   4     6252.01     6138.38    162.93 o
   0  -4   4     7815.91     7516.37    195.68 o
   1  -4   4     5508.80     5438.33    145.01 o
   2  -4   4       84.29       27.49     23.69 o
   3  -4   4     1517.50     1407.65     51.72 o
   4  -4   4     4610.32     4481.53    129.75 o
   5  -4   4     1112.69     1017.56     49.40 o
   6  -4   4      777.61      838.54     64.53 o
   7  -4   4      302.83      294.58     30.23 o
   8  -4   4      100.44       58.08     23.53 o
   9  -4   4       41.53      105.79     88.18 o
 -12  -3   4      352.81      268.79     43.46 o
 -11  -3   4      921.50      889.13     50.51 o
 -10  -3   4     1818.63     1664.65     66.84 o
  -9  -3   4      650.35      655.20     42.48 o
  -8  -3   4      519.26      559.96     38.79 o
  -7  -3   4       53.40       55.01     33.18 o
  -6  -3   4     4236.32     4353.71    127.07 o
  -5  -3   4    10457.24    10424.00    275.93 o
  -4  -3   4    12911.01    12705.18    328.84 o
  -3  -3   4     1690.68     1600.99     57.34 o
  -2  -3   4       21.51        1.77     24.07 o
  -1  -3   4     3798.03     3807.53    103.88 o
   0  -3   4     1973.49     2052.24     51.68 o
   1  -3   4     6214.93     6410.13    166.57 o
   2  -3   4     6751.76     6822.15    178.05 o
   3  -3   4     6387.32     6394.13    214.54 o
   4  -3   4      963.97      837.78     38.91 o
   5  -3   4      845.15      815.25     68.88 o
   6  -3   4     2470.17     2490.42     79.78 o
   7  -3   4     1778.75     1729.98     70.97 o
   8  -3   4      290.25      234.72     52.63 o
   9  -3   4      191.63      133.32    113.84 o
  10  -3   4        7.30      -17.26     49.75 o
 -12  -2   4      177.15       78.26     52.28 o
 -11  -2   4       58.76       87.21     39.49 o
 -10  -2   4     1280.72     1224.83     53.87 o
  -9  -2   4     4932.57     5056.01    133.55 o
  -8  -2   4     1633.26     1661.85     60.82 o
  -7  -2   4     1376.47     1347.22     51.69 o
  -6  -2   4       35.23        1.45     27.81 o
  -5  -2   4       81.95      112.79     40.12 o
  -4  -2   4     4836.93     4848.82    134.94 o
  -3  -2   4    10097.06     9503.73    248.52 o
  -2  -2   4    20583.72    21577.88    699.71 o
  -1  -2   4    14171.74    15142.04    379.06 o
   0  -2   4      146.60      191.77     13.18 o
   1  -2   4     4157.73     4295.12     97.70 o
   2  -2   4    17332.10    17052.62    427.17 o
   3  -2   4     6897.74     7408.26    197.33 o
   4  -2   4     4211.41     4343.64    122.56 o
   5  -2   4     1758.19     1739.43     75.85 o
   6  -2   4      597.01      646.91     61.57 o
   7  -2   4       96.01      108.25     53.15 o
   8  -2   4      892.86      779.81     86.82 o
   9  -2   4     1354.77     1144.36     64.08 o
  10  -2   4     1141.33     1084.74     78.75 o
 -12  -1   4      450.85      480.92     50.91 o
 -11  -1   4      279.93      381.28     55.57 o
 -10  -1   4       85.26       69.38     40.32 o
  -9  -1   4      276.47      337.57     31.27 o
  -8  -1   4     2945.56     3081.57     88.07 o
  -7  -1   4     3156.99     3063.58     85.88 o
  -6  -1   4     7098.53     7183.23    172.79 o
  -5  -1   4     3375.11     3459.03    102.36 o
  -4  -1   4        6.78       21.69     21.25 o
  -3  -1   4     4200.02     4194.87    146.45 o
  -2  -1   4     1329.83     1216.71     58.48 o
  -1  -1   4     4460.12     4178.33    111.07 o
   0  -1   4    10875.96    10507.39    228.79 o
   1  -1   4     7208.77     7317.90    187.80 o
   2  -1   4     1812.96     2003.04     59.12 o
   3  -1   4     1686.24     1519.32     49.03 o
   4  -1   4     7241.31     7110.42    239.44 o
   5  -1   4    10547.22    10209.55    496.61 o
   6  -1   4     3435.66     3505.80    183.53 o
   7  -1   4      123.11      118.08     54.07 o
   8  -1   4       56.05       43.54     39.07 o
   9  -1   4      233.76      118.60     54.61 o
  10  -1   4      705.42      690.91     59.16 o
  11  -1   4     1264.92     1253.39     83.28 o
 -12   0   4      464.18      423.45     54.13 o
 -11   0   4     1440.02     1390.21     72.19 o
 -10   0   4     1031.73     1052.78     64.97 o
  -9   0   4      140.14       31.38     54.94 o
  -8   0   4       50.14       12.38     37.45 o
  -7   0   4      258.81      254.65     21.26 o
  -6   0   4      520.77      533.69     26.05 o
  -5   0   4     9676.70     9724.29    220.95 o
  -4   0   4    14994.07    14915.18    382.76 o
  -3   0   4    16116.02    15872.74    496.38 o
  -2   0   4      514.24      571.03     26.67 o
  -1   0   4     2674.21     2474.16     90.45 o
   0   0   4     8673.41     8335.04    261.47 o
   1   0   4     4596.56     4371.58    113.21 o
   2   0   4     2477.49     2458.72     58.47 o
   3   0   4     5308.46     5099.69    306.17 o
   4   0   4      502.94      560.54    112.04 o
   5   0   4      373.66      423.94     43.48 o
   6   0   4     3146.78     3159.52    104.70 o
   7   0   4     4524.72     4600.46    124.40 o
   8   0   4     3008.29     2970.88    136.53 o
   9   0   4      200.65       60.28     53.76 o
  10   0   4       42.03       20.94     51.65 o
  11   0   4      527.73      539.08     55.50 o
 -12   1   4        9.99      -58.64     58.64 o
 -11   1   4       53.55        9.82     37.80 o
 -10   1   4     1469.99     1606.83    111.74 o
  -9   1   4     3598.51     3658.00    121.70 o
  -8   1   4     4310.58     4437.65    138.83 o
  -7   1   4     1119.24     1108.45     53.64 o
  -6   1   4        0.91      -35.51     35.51 o
  -5   1   4     2032.52     1982.31     62.27 o
  -4   1   4     9773.45    10258.29    229.40 o
  -3   1   4     9189.49     9826.35    253.42 o
  -2   1   4    17828.10    17393.71    437.64 o
  -1   1   4    11991.85    11046.47    398.21 o
   0   1   4     4711.27     4615.58    176.73 o
   1   1   4     4656.34     4432.10    201.90 o
   2   1   4    15947.58    16023.05    509.30 o
   3   1   4    19919.47    19954.12    940.91 o
   4   1   4    10182.85    10973.73    373.64 o
   5   1   4     1091.07     1073.18     65.69 o
   6   1   4        0.47      -18.15     34.17 o
   7   1   4      147.57      124.54     43.22 o
   8   1   4     1040.69      900.28     48.95 o
   9   1   4     2020.58     1973.48     72.67 o
  10   1   4     1486.65     1426.47     63.77 o
  11   1   4      789.15      695.47     48.85 o
  12   1   4        0.67      -52.79     52.79 o
 -11   2   4      292.23      190.45     43.56 o
 -10   2   4       53.45      -45.31     83.23 o
  -9   2   4      409.22      317.53     58.34 o
  -8   2   4     1187.14     1224.50     64.13 o
  -7   2   4     5475.92     5230.70    154.60 o
  -6   2   4     6952.51     7071.03    323.96 o
  -5   2   4     6611.35     6378.71    227.57 o
  -4   2   4       25.03       43.33     23.63 o
  -3   2   4     6238.34     6325.96    205.60 o
  -2   2   4    22512.45    23531.77    510.67 o
  -1   2   4    17911.85    18406.01    459.39 o
   0   2   4     1640.19     1596.55     56.23 o
   1   2   4      199.14      123.51     19.79 o
   2   2   4       23.22       21.96     29.03 o
   3   2   4      311.48      323.20     24.71 o
   4   2   4    11241.10    11586.55    317.90 o
   5   2   4    18022.19    18813.20    509.67 o
   6   2   4    11368.66    10958.35    306.50 o
   7   2   4     1165.42     1140.06     78.84 o
   8   2   4      132.55      121.82     56.70 o
   9   2   4     1202.71     1117.26     64.31 o
  10   2   4     1519.60     1447.68     63.01 o
  11   2   4      737.04      771.34     49.56 o
  12   2   4      907.39      840.07     69.97 o
 -11   3   4     1064.40      939.28     73.53 o
 -10   3   4     1351.60     1417.40     70.13 o
  -9   3   4      808.70      764.49     51.68 o
  -8   3   4        0.35      -55.07     73.82 o
  -7   3   4      333.48      305.90     42.53 o
  -6   3   4     2832.22     2927.75     96.78 o
  -5   3   4     4084.13     4185.96    135.79 o
  -4   3   4     7269.24     7336.11    169.76 o
  -3   3   4     4177.99     3977.54     95.47 o
  -2   3   4     2112.56     2151.06     59.39 o
  -1   3   4      340.50      347.98     18.39 o
   0   3   4    14702.01    13549.19    352.55 o
   1   3   4     7387.94     6776.24    226.35 o
   2   3   4     7438.12     7151.79    197.33 o
   3   3   4      722.29      853.94     38.37 o
   4   3   4      271.47      307.70     18.48 o
   5   3   4     2681.38     2895.03     76.72 o
   6   3   4     3070.17     2972.68     82.38 o
   7   3   4     4308.91     4325.81    113.29 o
   8   3   4     3865.59     3647.09    100.40 o
   9   3   4     1194.40     1242.47     71.58 o
  10   3   4       51.91      -53.56     53.56 o
  11   3   4     1069.73     1019.34     62.19 o
  12   3   4      842.88      826.22     72.36 o
 -10   4   4      615.32      609.78     54.11 o
  -9   4   4     1235.35     1166.03     63.29 o
  -8   4   4     2383.06     2426.75     88.66 o
  -7   4   4     1808.45     1761.02     69.60 o
  -6   4   4      450.97      506.11     41.71 o
  -5   4   4     3390.21     3543.58    107.21 o
  -4   4   4     5539.11     5602.17    133.16 o
  -3   4   4    13584.26    13333.32    390.49 o
  -2   4   4     2490.62     2422.96     52.70 o
  -1   4   4     4815.60     4584.57     94.43 o
   0   4   4     2669.05     2803.61     81.89 o
   1   4   4       30.07      111.87     19.04 o
   2   4   4      638.47      573.91     35.42 o
   3   4   4    16650.04    16559.46    388.39 o
   4   4   4    20346.64    21791.10    504.46 o
   5   4   4     6385.10     6534.35    143.81 o
   6   4   4      747.92      653.27     32.56 o
   7   4   4      947.40      918.38     44.18 o
   8   4   4     1980.40     2120.20     71.20 o
   9   4   4     1481.94     1473.75     56.63 o
  10   4   4     1354.92     1321.74     59.92 o
  11   4   4      571.81      593.73     57.00 o
  12   4   4       41.89        9.03     50.97 o
  13   4   4      147.81      148.35    125.09 o
 -10   5   4        8.56       25.44     54.58 o
  -9   5   4      411.51      393.57     42.84 o
  -8   5   4     1584.35     1448.61     64.75 o
  -7   5   4     1803.25     1835.36     71.87 o
  -6   5   4     2221.69     2174.07     75.97 o
  -5   5   4     1652.54     1624.85     51.73 o
  -4   5   4      238.85      261.59     27.34 o
  -3   5   4     1550.42     1561.41     50.43 o
  -2   5   4    18235.30    17938.87    407.10 o
  -1   5   4    17519.09    17009.46    605.77 o
   0   5   4    17576.56    16637.92    448.07 o
   1   5   4     1108.86     1004.84     28.36 o
   2   5   4     1461.95     1489.35     66.58 o
   3   5   4     2560.28     2710.73     75.69 o
   4   5   4      550.44      504.63     34.56 o
   5   5   4    10610.29    10769.35    227.16 o
   6   5   4     6929.07     7097.05    250.85 o
   7   5   4     1176.37     1169.07     43.06 o
   8   5   4       17.88       25.75     29.30 o
   9   5   4     1025.02     1040.02     49.10 o
  10   5   4     2050.13     2227.81     76.91 o
  11   5   4     1513.71     1603.49     65.30 o
  12   5   4      458.89      453.85     63.54 o
  13   5   4      245.70      141.35     45.67 o
  -9   6   4      550.79      445.22     83.94 o
  -8   6   4       98.71      141.46     39.10 o
  -7   6   4     1141.39     1142.11     54.95 o
  -6   6   4     2138.65     2083.41     70.95 o
  -5   6   4     5369.81     5667.30    196.56 o
  -4   6   4     1217.78     1185.31     44.04 o
  -3   6   4      922.75      947.43     56.43 o
  -2   6   4       66.22       58.24     17.29 o
  -1   6   4      866.01      824.92     31.19 o
   0   6   4     6152.77     6058.82    183.56 o
   1   6   4    19170.47    18396.91    413.39 o
   2   6   4    10945.85    10882.25    225.17 o
   3   6   4     4688.15     4820.36    124.62 o
   4   6   4     2476.08     2616.37     88.46 o
   5   6   4     4339.49     4265.67    123.19 o
   6   6   4     4734.77     4938.37    140.84 o
   7   6   4     1630.26     1695.36     58.12 o
   8   6   4      260.05      264.67     33.49 o
   9   6   4      709.75      874.40     47.91 o
  10   6   4       11.98      -34.96     34.96 o
  11   6   4      296.64      356.90     40.90 o
  12   6   4     1132.59     1230.57     58.78 o
  13   6   4      818.81      833.81    133.30 o
  -8   7   4      775.58      765.97    116.23 o
  -7   7   4     1180.56     1243.00     76.31 o
  -6   7   4       78.11       80.69     42.42 o
  -5   7   4       18.37       23.17     24.86 o
  -4   7   4     3900.00     4068.13    154.34 o
  -3   7   4     6921.30     6797.53    183.80 o
  -2   7   4     5434.94     4891.07    279.50 o
  -1   7   4     1123.15     1085.07     37.56 o
   0   7   4      114.41       80.42     27.77 o
   1   7   4      126.37      140.81     21.14 o
   2   7   4     2071.65     2124.33     69.96 o
   3   7   4     3676.98     3649.70    114.02 o
   4   7   4    10382.31    10081.74    286.75 o
   5   7   4     3045.76     3018.34    144.28 o
   6   7   4       45.84       -8.90     32.97 o
   7   7   4     2353.37     2341.99     70.08 o
   8   7   4     3665.12     3880.54    101.05 o
   9   7   4     1666.39     1873.45     70.05 o
  10   7   4      826.06      922.45     46.02 o
  11   7   4      214.22      258.45     41.42 o
  12   7   4        1.89       68.72     49.30 o
  13   7   4      151.86       75.78     82.63 o
  -8   8   4      703.07      621.37     90.46 o
  -7   8   4     1127.84     1249.96     83.17 o
  -6   8   4      964.79     1140.69     90.13 o
  -5   8   4      134.38      210.22     30.65 o
  -4   8   4      523.00      530.85     46.17 o
  -3   8   4       21.77       34.14     30.97 o
  -2   8   4     1655.54     1558.73     83.10 o
  -1   8   4     8972.14     8887.70    375.05 o
   0   8   4     5902.37     5454.36    297.16 o
   1   8   4     3011.24     2746.07     93.36 o
   2   8   4       64.85       65.71     19.59 o
   3   8   4     1354.13     1400.02     59.62 o
   4   8   4     2700.56     2633.55     95.75 o
   5   8   4     2567.50     2796.45     95.36 o
   6   8   4     2291.90     2122.32     71.60 o
   7   8   4     2115.81     2204.55     77.80 o
   8   8   4       46.65      -18.55     36.33 o
   9   8   4      572.24      537.48     44.78 o
  10   8   4     2550.43     2647.18     88.27 o
  11   8   4     1646.76     1708.29     72.22 o
  12   8   4      815.03      883.78     82.03 o
  -7   9   4       70.95       24.79     77.85 o
  -6   9   4     1113.88     1141.62     80.17 o
  -5   9   4     1809.42     1965.29     74.83 o
  -4   9   4     1104.55     1180.94     53.19 o
  -3   9   4      305.20      269.07     35.62 o
  -2   9   4        8.37       49.90     43.62 o
  -1   9   4      662.00      525.63    118.46 o
   0   9   4     2111.42     2002.17     85.51 o
   1   9   4     1070.98     1058.22     45.80 o
   2   9   4     4486.72     4524.60    114.77 o
   3   9   4     1880.82     1836.32     60.92 o
   4   9   4       12.47      -41.32     41.32 o
   5   9   4     1566.14     1533.30     67.20 o
   6   9   4     3162.35     3019.36     92.63 o
   7   9   4     2084.51     2172.57     75.81 o
   8   9   4      770.09      820.20     60.12 o
   9   9   4      107.74       27.98     92.29 o
  10   9   4        0.56      -16.10     41.77 o
  11   9   4      240.13      277.07     43.34 o
  12   9   4      574.00      584.86     85.00 o
  -6  10   4       61.74      -82.09     82.09 o
  -5  10   4      113.28       94.50     41.42 o
  -4  10   4      688.91      740.34     60.04 o
  -3  10   4     1851.24     1836.97     72.96 o
  -2  10   4     2314.67     2417.05    137.59 o
  -1  10   4      599.74      540.67     66.54 o
   0  10   4      404.64      391.10     53.07 o
   1  10   4     2564.95     2345.17     84.97 o
   2  10   4      872.24      855.37     37.74 o
   3  10   4     1401.57     1287.54     52.22 o
   4  10   4     1363.27     1297.63     55.90 o
   5  10   4      580.38      581.21     46.31 o
   6  10   4       14.79      -34.18     34.88 o
   7  10   4      301.97      269.88     41.85 o
   8  10   4      982.03     1153.50     85.32 o
   9  10   4     1446.33     1398.13     68.41 o
  10  10   4      441.74      461.73     45.85 o
  11  10   4       73.20       -4.41     43.32 o
  12  10   4        9.08        2.93     83.18 o
  -4  11   4       46.84       40.40     46.56 o
  -3  11   4      188.09      288.76     48.74 o
  -2  11   4      640.31      637.16     71.87 o
  -1  11   4     1248.36     1195.84    107.31 o
   0  11   4     1367.66     1355.77     77.15 o
   1  11   4      727.31      714.53     49.15 o
   2  11   4        4.83      -12.43     24.11 o
   3  11   4      461.82      407.33     38.90 o
   4  11   4     2657.92     2694.67    126.52 o
   5  11   4     1783.19     1856.34     71.40 o
   6  11   4     1218.84     1181.08     56.27 o
   7  11   4      131.91       63.99     75.18 o
   8  11   4        0.31      -45.75     46.72 o
   9  11   4      167.12      131.76     43.13 o
  10  11   4      429.11      501.65     49.28 o
  11  11   4      561.51      527.00     89.16 o
  -3  12   4      135.36       39.68     74.80 o
  -2  12   4        1.69       81.61     78.28 o
  -1  12   4      644.66      505.67     52.92 o
   0  12   4      677.67      589.45     63.22 o
   1  12   4      730.87      774.86     75.00 o
   2  12   4      369.97      357.35     46.18 o
   3  12   4      516.42      518.75     57.31 o
   4  12   4      142.60       87.91     36.68 o
   5  12   4      276.21      224.12     50.47 o
   6  12   4     1135.08     1108.63     52.15 o
   7  12   4     1569.31     1713.77    145.99 o
   8  12   4      739.55      727.58     78.36 o
   9  12   4       64.39       -6.17     52.02 o
  10  12   4       47.41       40.34     96.28 o
  -1  13   4      365.00      380.22    101.82 o
   0  13   4        3.39       25.20     57.82 o
   1  13   4      120.10       -3.53     58.19 o
   2  13   4      946.41      911.09     71.40 o
   3  13   4      612.14      602.85     40.22 o
   4  13   4      343.37      346.15     41.83 o
   5  13   4       38.53        4.81     47.71 o
   6  13   4        8.20        9.59     31.14 o
   7  13   4      110.71      203.70     75.04 o
   8  13   4      284.35      307.79     54.38 o
   9  13   4      347.29      431.36     79.65 o
   2  14   4       67.08       79.97     98.13 o
   3  14   4      110.53       29.95    103.40 o
   4  14   4      342.50      385.73     63.60 o
   5  14   4      566.80      694.95     82.41 o
   6  14   4      239.57      284.93     53.60 o
   7  14   4       15.24       32.15     43.96 o
  -8 -10   5       11.08      -24.79     47.62 o
  -7 -10   5       28.65      128.62     62.08 o
  -6 -10   5       70.37       68.50     54.04 o
  -5 -10   5      334.85      403.89     56.92 o
  -4 -10   5      428.38      432.36     57.67 o
  -3 -10   5      357.60      335.81     81.27 o
  -2 -10   5       85.89       92.53     41.02 o
  -1 -10   5       91.87      104.48     53.92 o
   0 -10   5      460.81      483.06     71.43 o
  -9  -9   5      450.15      408.59     91.98 o
  -8  -9   5      588.08      524.65     56.31 o
  -7  -9   5      269.90      119.18     65.10 o
  -6  -9   5       26.16       20.84     40.84 o
  -5  -9   5      206.21       78.68     52.83 o
  -4  -9   5      504.67      649.55     50.90 o
  -3  -9   5      230.23      223.83     62.87 o
  -2  -9   5      235.64      374.98     44.97 o
  -1  -9   5      302.22      329.74     54.58 o
   0  -9   5      157.20      241.19     47.25 o
   1  -9   5        4.67      -30.26     39.86 o
   2  -9   5      554.50      654.51     51.01 o
 -10  -8   5        2.18      -76.43     76.43 o
  -9  -8   5       77.33       98.29     62.19 o
  -8  -8   5      328.57      479.04     94.21 o
  -7  -8   5      409.31      374.05     41.65 o
  -6  -8   5      969.95     1003.84     55.85 o
  -5  -8   5      599.08      503.74     42.13 o
  -4  -8   5       67.03       28.10     49.65 o
  -3  -8   5      552.99      597.70     42.09 o
  -2  -8   5     1214.44     1418.49     64.98 o
  -1  -8   5     1094.56     1294.56     84.07 o
   0  -8   5      377.57      358.32     45.14 o
   1  -8   5       40.94       57.65     52.72 o
   2  -8   5       20.35      -19.15     27.33 o
   3  -8   5       21.68       -8.70     30.50 o
   4  -8   5      130.06       95.16     33.73 o
 -11  -7   5      579.11      528.81     67.76 o
 -10  -7   5      575.48      496.72     91.06 o
  -9  -7   5      628.45      571.51     50.19 o
  -8  -7   5       55.74        6.60     39.82 o
  -7  -7   5      126.10       56.44    100.40 o
  -6  -7   5      580.43      590.29     54.79 o
  -5  -7   5      631.59      627.88     38.02 o
  -4  -7   5     1245.83     1369.09     58.07 o
  -3  -7   5     1189.63     1275.05     57.95 o
  -2  -7   5       85.42       37.84     32.22 o
  -1  -7   5      134.72      139.16     43.00 o
   0  -7   5     2205.19     2282.48     82.73 o
   1  -7   5     2524.90     2770.01     95.62 o
   2  -7   5     1970.58     2032.33     65.86 o
   3  -7   5       61.09      114.31     31.52 o
   4  -7   5       36.94       44.99     39.19 o
   5  -7   5      180.48      199.15     49.60 o
 -11  -6   5       60.25       94.18    113.13 o
 -10  -6   5      285.29      260.26     47.04 o
  -9  -6   5      494.56      429.21     41.22 o
  -8  -6   5     1643.78     1711.30     78.57 o
  -7  -6   5     1285.62     1268.82     63.47 o
  -6  -6   5      511.16      511.10     46.07 o
  -5  -6   5      453.72      371.28     41.80 o
  -4  -6   5     1752.77     1787.61     83.36 o
  -3  -6   5     3921.86     4012.66    109.26 o
  -2  -6   5     1408.43     1400.95     64.47 o
  -1  -6   5       28.85       10.89     26.47 o
   0  -6   5      124.94       50.23     68.71 o
   1  -6   5      158.94      181.29     38.21 o
   2  -6   5     1266.96     1229.98     46.56 o
   3  -6   5     2768.59     2838.42    147.36 o
   4  -6   5     1935.43     1856.97    112.66 o
   5  -6   5      571.43      600.73     57.46 o
   6  -6   5        4.28      -51.51     56.43 o
   7  -6   5      320.32      320.52     81.44 o
 -12  -5   5      481.49      507.21     87.63 o
 -11  -5   5      235.07      264.29     45.62 o
 -10  -5   5        0.43      -38.69     38.69 o
  -9  -5   5      359.75      405.18     44.90 o
  -8  -5   5      631.04      680.02     61.03 o
  -7  -5   5     1294.40     1259.91     60.90 o
  -6  -5   5     1187.27     1187.09    113.35 o
  -5  -5   5      809.69      743.70     47.40 o
  -4  -5   5      303.43      306.43     36.19 o
  -3  -5   5      125.99      -15.95     36.25 o
  -2  -5   5     3127.74     3190.93     84.51 o
  -1  -5   5     6182.34     6414.05    211.88 o
   0  -5   5     1185.56     1131.09     58.05 o
   1  -5   5      676.75      638.99     34.98 o
   2  -5   5       20.50       38.37     28.90 o
   3  -5   5      645.53      577.32     32.68 o
   4  -5   5      708.78      626.63     64.70 o
   5  -5   5      631.15      538.96     59.30 o
   6  -5   5     1090.15     1085.03     94.37 o
   7  -5   5      589.94      546.71     41.74 o
   8  -5   5       16.95      -24.14     75.78 o
 -12  -4   5      374.50      364.45     94.37 o
 -11  -4   5      786.17      787.71     57.55 o
 -10  -4   5      977.85     1001.42     55.67 o
  -9  -4   5      811.99      754.34     56.07 o
  -8  -4   5       17.95      -15.10     37.00 o
  -7  -4   5      511.50      504.94     45.06 o
  -6  -4   5     3814.35     3760.81    118.06 o
  -5  -4   5     3407.91     3397.67    106.35 o
  -4  -4   5     2557.12     2467.19     81.73 o
  -3  -4   5       96.34       67.66     20.97 o
  -2  -4   5       30.47       12.46     22.68 o
  -1  -4   5      226.04      231.36     28.81 o
   0  -4   5      819.68      814.36     42.93 o
   1  -4   5     4044.24     4124.22    115.44 o
   2  -4   5     5344.47     5154.51    140.92 o
   3  -4   5     2615.15     2495.81     91.04 o
   4  -4   5        4.49      -29.18     29.18 o
   5  -4   5     1182.75     1066.80     99.16 o
   6  -4   5      733.75      667.13     51.37 o
   7  -4   5      895.38      948.93     75.31 o
   8  -4   5      236.25      262.77     90.41 o
 -12  -3   5        9.69      -21.16     52.30 o
 -11  -3   5      237.06      291.84     65.84 o
 -10  -3   5      697.69      670.91     47.26 o
  -9  -3   5     1684.33     1682.07     62.22 o
  -8  -3   5     1087.10     1169.21     50.15 o
  -7  -3   5     2619.30     2653.84     92.41 o
  -6  -3   5      133.90      206.29     43.27 o
  -5  -3   5      972.03      955.46     50.58 o
  -4  -3   5     5412.69     5493.75    155.67 o
  -3  -3   5    13569.75    13683.58    304.07 o
  -2  -3   5     5308.79     5282.49    142.60 o
  -1  -3   5     1500.17     1601.43     67.71 o
   0  -3   5      524.18      411.90     22.61 o
   1  -3   5      346.74      316.41     23.15 o
   2  -3   5     3985.31     3823.54    105.78 o
   3  -3   5     3691.70     3525.06    103.60 o
   4  -3   5     4703.53     4734.87    271.52 o
   5  -3   5     2005.86     1910.84    108.89 o
   6  -3   5       36.93       41.18     41.07 o
   7  -3   5      469.46      488.65     62.51 o
   8  -3   5     1553.22     1918.63    227.29 o
   9  -3   5      906.28      848.48     82.79 o
 -12  -2   5      550.19      516.10     56.88 o
 -11  -2   5      664.04      685.47     53.25 o
 -10  -2   5      110.05       15.29     27.77 o
  -9  -2   5      234.03      264.40     60.89 o
  -8  -2   5     3598.54     3648.12    102.05 o
  -7  -2   5     2099.34     2103.44    107.22 o
  -6  -2   5     4152.20     4135.56    124.22 o
  -5  -2   5     1318.80     1414.39     71.06 o
  -4  -2   5       11.59       16.75     26.68 o
  -3  -2   5      879.95      662.39     56.88 o
  -2  -2   5     4396.60     4349.94    119.11 o
  -1  -2   5     6581.42     6622.52    187.65 o
   0  -2   5    12534.35    12596.77    274.66 o
   1  -2   5     3733.43     3722.24     86.38 o
   2  -2   5      120.73       45.92     42.78 o
   3  -2   5     5838.49     5574.21    153.11 o
   4  -2   5     6230.40     6195.00    242.55 o
   5  -2   5     3653.55     3727.89    209.41 o
   6  -2   5     1563.48     1517.36     83.18 o
   7  -2   5      343.56      373.00     51.91 o
   8  -2   5       40.52      135.04     78.83 o
   9  -2   5      158.12      172.95     72.82 o
  10  -2   5      642.62      531.38     63.65 o
 -12  -1   5      579.45      512.36     57.85 o
 -11  -1   5     1217.89     1112.83     70.55 o
 -10  -1   5     1435.66     1516.69     66.56 o
  -9  -1   5     1139.23     1098.62     43.04 o
  -8  -1   5      100.83       79.82     28.92 o
  -7  -1   5      670.55      701.30     41.96 o
  -6  -1   5     1637.76     1636.08     61.88 o
  -5  -1   5     8826.29     8935.02    260.33 o
  -4  -1   5     8999.83     8856.20    267.07 o
  -3  -1   5     1484.61     1334.63     70.65 o
  -2  -1   5      446.34      500.27     21.92 o
  -1  -1   5      517.34      447.09     37.85 o
   0  -1   5     2291.88     2301.71     55.71 o
   1  -1   5     3311.75     2950.43     79.74 o
   2  -1   5     3650.49     3774.78    202.69 o
   3  -1   5     4634.83     4403.18    120.61 o
   4  -1   5       19.09       48.03     27.39 o
   5  -1   5     1296.20     1250.94     70.04 o
   6  -1   5     4702.69     4645.41    408.59 o
   7  -1   5     3044.45     2900.70    165.48 o
   8  -1   5     1424.99     1481.58     91.47 o
   9  -1   5      217.01      214.97     45.97 o
  10  -1   5       15.86      -22.44     44.12 o
 -12   0   5        2.65      -47.81     47.81 o
 -11   0   5      152.00      155.07     74.57 o
 -10   0   5     1772.32     1695.01     74.58 o
  -9   0   5     2448.54     2471.80     93.60 o
  -8   0   5     2965.51     2937.25    119.33 o
  -7   0   5      358.17      362.99     23.01 o
  -6   0   5      127.41      208.15     37.07 o
  -5   0   5      107.11      135.36     25.77 o
  -4   0   5     6658.29     6384.77    148.53 o
  -3   0   5     8324.72     8132.37    213.37 o
  -2   0   5    14512.59    13632.86    430.14 o
  -1   0   5     2195.66     1998.62     80.22 o
   0   0   5     2350.41     2615.56     94.14 o
   1   0   5     5830.65     5567.56    143.80 o
   2   0   5     8475.14     8607.99    191.89 o
   3   0   5     6532.55     6726.88    223.13 o
   4   0   5     1889.52     1862.97     78.49 o
   5   0   5      507.30      501.12     82.14 o
   6   0   5      602.27      567.56     53.25 o
   7   0   5      183.36      199.80     91.82 o
   8   0   5     1326.28     1348.11     63.20 o
   9   0   5     2625.94     2590.29    123.58 o
  10   0   5     1306.31     1180.05     86.66 o
  11   0   5      439.11      421.96     81.33 o
 -11   1   5      267.98      291.79     63.89 o
 -10   1   5      232.62      211.49     61.73 o
  -9   1   5      314.98      169.48     44.60 o
  -8   1   5     1323.30     1318.56     64.60 o
  -7   1   5     5756.51     5973.66    260.25 o
  -6   1   5     3239.09     3034.13    117.28 o
  -5   1   5     1544.77     1578.50     58.98 o
  -4   1   5      602.78      592.02     29.28 o
  -3   1   5     6875.68     7143.40    189.45 o
  -2   1   5    11580.04    11608.72    294.91 o
  -1   1   5    11034.46    10938.15    533.63 o
   0   1   5     8170.45     7845.18    249.78 o
   1   1   5     8752.26     8524.10    377.50 o
   2   1   5       96.44      180.27     40.12 o
   3   1   5     4903.08     5105.65    254.42 o
   4   1   5    18992.75    19088.01    901.99 o
   5   1   5     9721.11    10014.95    488.40 o
   6   1   5     2620.15     2520.03     75.56 o
   7   1   5      432.87      458.39     39.70 o
   8   1   5       41.56       -1.39     30.99 o
   9   1   5      322.79      289.32     37.73 o
  10   1   5      669.87      650.48     48.94 o
  11   1   5      783.04      777.40     73.55 o
 -11   2   5     1364.38     1327.86     98.74 o
 -10   2   5      910.76      879.97     60.91 o
  -9   2   5      659.62      719.14     49.86 o
  -8   2   5        1.52      -12.67     43.71 o
  -7   2   5       40.31       24.48     36.77 o
  -6   2   5     1048.20      871.16     57.60 o
  -5   2   5     4024.80     4106.83    121.64 o
  -4   2   5    15505.50    16684.22    520.76 o
  -3   2   5     5589.28     5563.64    258.55 o
  -2   2   5      916.02      903.42     31.48 o
  -1   2   5    13082.00    13436.60    418.88 o
   0   2   5    21260.03    19741.97    615.77 o
   1   2   5    11458.07    10804.01    351.10 o
   2   2   5     5952.33     5806.24    236.37 o
   3   2   5      793.54      803.95     37.35 o
   4   2   5      403.77      418.63     49.21 o
   5   2   5     1472.85     1485.95     62.64 o
   6   2   5     7989.30     8124.53    234.34 o
   7   2   5     6173.67     6052.32    183.44 o
   8   2   5     3593.79     3464.63    121.11 o
   9   2   5      210.97      192.30     43.68 o
  10   2   5      140.69      159.11     42.19 o
  11   2   5      523.98      544.64     48.42 o
  12   2   5      344.56      272.66     50.53 o
 -11   3   5      174.03       56.93     54.97 o
 -10   3   5     1004.00      979.68     58.73 o
  -9   3   5     1919.88     2011.66    101.40 o
  -8   3   5     2304.08     2359.28     89.25 o
  -7   3   5      733.84      615.06     49.82 o
  -6   3   5       34.17       30.80     36.29 o
  -5   3   5     1676.72     1621.17    111.93 o
  -4   3   5     3710.12     3858.69    142.20 o
  -3   3   5     6839.24     6880.34    154.99 o
  -2   3   5     8986.04     9602.50    213.06 o
  -1   3   5     7239.28     7286.88    163.15 o
   0   3   5     1587.70     1479.14     54.21 o
   1   3   5     4385.68     3809.67    135.16 o
   2   3   5    12798.02    12185.86    651.10 o
   3   3   5    19921.43    19767.77    531.32 o
   4   3   5     5260.60     5556.40    161.69 o
   5   3   5     1148.20     1181.23     57.90 o
   6   3   5       95.51       45.60     52.81 o
   7   3   5      259.70      178.64     47.46 o
   8   3   5     1440.33     1306.23     81.26 o
   9   3   5     2507.08     2447.95    101.54 o
  10   3   5     2640.09     2685.94    107.75 o
  11   3   5      289.47      249.71     39.03 o
  12   3   5       21.32      110.06     60.38 o
 -10   4   5       11.18       20.66     38.09 o
  -9   4   5      211.90      129.51     57.73 o
  -8   4   5     1122.02     1122.46     76.11 o
  -7   4   5     2425.18     2497.92     88.08 o
  -6   4   5     3939.64     4118.38    125.95 o
  -5   4   5     3342.12     3458.94    106.40 o
  -4   4   5      322.13      347.84     25.75 o
  -3   4   5     5324.18     5457.96    128.30 o
  -2   4   5    13865.97    14028.62    352.69 o
  -1   4   5     3080.11     3122.55     84.31 o
   0   4   5     7767.90     7677.18    345.44 o
   1   4   5     2307.71     2348.24     69.35 o
   2   4   5     2327.97     2243.67    135.31 o
   3   4   5      568.96      531.64     32.91 o
   4   4   5     5602.70     5694.68    165.62 o
   5   4   5    14011.90    14331.55    332.19 o
   6   4   5     8459.42     8814.70    261.86 o
   7   4   5      518.85      546.03     42.38 o
   8   4   5       34.77      -14.54     48.25 o
   9   4   5     1028.99      969.44     61.45 o
  10   4   5      918.64     1072.99    125.72 o
  11   4   5     1598.97     1587.80     80.06 o
  12   4   5      724.52      719.70     74.64 o
 -10   5   5     1253.62     1272.85    122.32 o
  -9   5   5      121.37      110.90     42.07 o
  -8   5   5       26.81       -3.68     38.04 o
  -7   5   5     1049.99     1032.41     52.47 o
  -6   5   5     1448.32     1477.93     59.06 o
  -5   5   5     3625.82     3775.24     96.68 o
  -4   5   5     4019.88     4123.36    102.03 o
  -3   5   5     1956.62     1868.76     55.76 o
  -2   5   5       45.08       60.16     14.54 o
  -1   5   5     5268.60     5360.02    126.00 o
   0   5   5     6086.02     5961.17    139.15 o
   1   5   5    15282.81    14705.52    331.91 o
   2   5   5     3298.26     3150.43     84.07 o
   3   5   5      425.20      381.04     29.45 o
   4   5   5      188.87      197.23     35.84 o
   5   5   5     1176.13     1191.31     41.45 o
   6   5   5     4455.60     4650.54    120.65 o
   7   5   5     5238.80     5084.13    264.67 o
   8   5   5     1963.19     1890.50     86.83 o
   9   5   5      702.37      750.38     50.60 o
  10   5   5      100.42      154.92     28.20 o
  11   5   5      639.65      566.35     64.20 o
  12   5   5      793.91      797.03     79.08 o
  -9   6   5     1376.67     1470.63    118.84 o
  -8   6   5      920.18      871.81     57.34 o
  -7   6   5     1046.90     1081.10     91.50 o
  -6   6   5       15.31        9.83     25.37 o
  -5   6   5     1417.06     1539.70     64.66 o
  -4   6   5     6502.19     6492.28    579.40 o
  -3   6   5     4503.55     4535.91    123.01 o
  -2   6   5     2301.67     2369.18     65.22 o
  -1   6   5      582.92      493.63     23.78 o
   0   6   5        3.53       60.50     24.05 o
   1   6   5       50.84       75.11     24.17 o
   2   6   5     9682.04     9396.89    344.04 o
   3   6   5    14259.55    14465.61    409.51 o
   4   6   5     6180.42     6209.80    158.84 o
   5   6   5     1157.62     1146.27     79.93 o
   6   6   5      210.49      193.08     39.81 o
   7   6   5     3027.98     3292.31    108.61 o
   8   6   5     1780.60     1787.39     64.52 o
   9   6   5      855.43      896.81     48.34 o
  10   6   5     1136.86     1121.85     54.64 o
  11   6   5      286.79      335.45     38.54 o
  12   6   5       17.84        2.07     32.80 o
  -8   7   5      785.03      838.65     75.02 o
  -7   7   5      981.48      900.56     75.45 o
  -6   7   5     1757.17     1921.65     76.08 o
  -5   7   5     1000.63     1147.01     70.19 o
  -4   7   5      236.44      257.33     23.77 o
  -3   7   5     2406.14     2389.63     74.38 o
  -2   7   5     4808.39     4847.20    115.15 o
  -1   7   5     9544.02     9166.17    307.84 o
   0   7   5     2606.52     2579.31    155.30 o
   1   7   5      250.32      244.26     30.43 o
   2   7   5      276.05      283.52     27.63 o
   3   7   5     2614.26     2625.10     76.92 o
   4   7   5     5470.73     5843.22    150.85 o
   5   7   5     7861.94     8229.48    234.44 o
   6   7   5     3388.59     3561.02    127.90 o
   7   7   5     2843.84     2780.24    103.61 o
   8   7   5      104.79       85.75     31.05 o
   9   7   5      443.76      469.10     41.79 o
  10   7   5     1283.33     1449.85     64.06 o
  11   7   5     1240.39     1207.09     60.28 o
  12   7   5      555.27      533.02     49.20 o
  -7   8   5      362.77      286.36     60.70 o
  -6   8   5     1999.79     2164.83     81.99 o
  -5   8   5     1720.61     1788.17     87.70 o
  -4   8   5      851.23      923.10     66.74 o
  -3   8   5     1141.58     1160.67     56.92 o
  -2   8   5       38.85        1.34     30.85 o
  -1   8   5      151.81      174.47     30.43 o
   0   8   5     4604.00     4338.39    184.77 o
   1   8   5     5144.62     5018.93    143.63 o
   2   8   5     6084.15     5837.77    142.49 o
   3   8   5      235.96      163.09     38.34 o
   4   8   5      676.34      743.96     44.10 o
   5   8   5     2971.17     3134.37     95.90 o
   6   8   5     3914.41     3979.22    107.76 o
   7   8   5     2096.21     2100.98     74.06 o
   8   8   5     1820.26     1913.90     66.47 o
   9   8   5      500.39      489.20     44.01 o
  10   8   5       36.71        9.08     37.18 o
  11   8   5      193.42      164.36     45.16 o
  12   8   5      782.03      781.63     83.88 o
  -6   9   5       65.90      186.31     49.94 o
  -5   9   5      715.25      687.65     38.68 o
  -4   9   5     2338.59     2410.78     80.53 o
  -3   9   5     2648.50     2602.69     89.31 o
  -2   9   5     2438.30     2327.39     81.05 o
  -1   9   5      290.54      236.08     35.15 o
   0   9   5       83.67      114.00     34.19 o
   1   9   5      920.01      825.67     46.29 o
   2   9   5     1315.26     1306.06     43.49 o
   3   9   5     3429.46     3535.66     95.82 o
   4   9   5     4048.46     4126.08    133.48 o
   5   9   5     1148.02     1103.00     99.13 o
   6   9   5       66.87      -40.89     40.89 o
   7   9   5     1280.10     1231.37     57.77 o
   8   9   5     1304.44     1394.67     62.79 o
   9   9   5     1147.30     1217.80     58.51 o
  10   9   5      464.70      520.16     74.66 o
  11   9   5       59.15      112.58     44.99 o
  12   9   5       18.85      -54.34     54.34 o
  -6  10   5      133.88      130.07     84.26 o
  -5  10   5      251.49      318.24     80.02 o
  -4  10   5       16.90       64.91     31.96 o
  -3  10   5      335.47      203.04     41.86 o
  -2  10   5     1547.46     1346.35     77.46 o
  -1  10   5     3723.06     3343.16    224.79 o
   0  10   5     3926.26     3744.98    251.55 o
   1  10   5      328.36      272.93     47.61 o
   2  10   5      295.78      291.16     39.83 o
   3  10   5      914.19      890.46     42.41 o
   4  10   5     3189.35     3322.24     97.34 o
   5  10   5     1863.56     1930.47     84.43 o
   6  10   5     1458.10     1349.97     72.87 o
   7  10   5      450.65      397.04     44.58 o
   8  10   5       63.44      107.45     38.71 o
   9  10   5      226.82      237.06     52.65 o
  10  10   5      764.39      744.69     51.86 o
  11  10   5      610.36      618.99     50.66 o
  12  10   5      219.92      319.19    136.72 o
  -4  11   5      927.20      978.78     75.46 o
  -3  11   5       35.02       86.50     42.58 o
  -2  11   5       36.94      -13.97     81.44 o
  -1  11   5      586.84      551.38     58.66 o
   0  11   5     1117.61     1163.18     62.41 o
   1  11   5     2212.98     2120.01     97.16 o
   2  11   5     1211.31     1332.16     65.19 o
   3  11   5      426.33      433.20     30.60 o
   4  11   5       20.46      -23.60     42.95 o
   5  11   5     1665.21     1730.15     74.23 o
   6  11   5     2185.35     2203.02    115.20 o
   7  11   5     1600.75     1608.94     77.07 o
   8  11   5      363.68      392.88     50.82 o
   9  11   5      148.86      187.18     47.93 o
  10  11   5        6.81      -22.50     45.10 o
  11  11   5      145.96       92.82     51.11 o
  -3  12   5     1212.80     1200.49     77.44 o
  -2  12   5      786.81      839.26     71.44 o
  -1  12   5      296.19      -48.38     96.33 o
   0  12   5      124.85      -22.75     42.52 o
   1  12   5      568.72      553.56     84.40 o
   2  12   5      997.56      964.02     55.38 o
   3  12   5      531.73      502.04     33.90 o
   4  12   5      483.14      516.68     49.39 o
   5  12   5      318.80      365.16     35.92 o
   6  12   5        0.02      -36.42     36.42 o
   7  12   5      362.62      323.11     56.85 o
   8  12   5      983.79      967.15     66.15 o
   9  12   5      704.42      653.46     66.43 o
  10  12   5      293.81      331.24     46.17 o
  -1  13   5      345.58      262.14     76.87 o
   0  13   5      652.41      682.60     98.40 o
   1  13   5      271.58      354.58     67.05 o
   2  13   5       14.15       -8.90     42.65 o
   3  13   5      395.75      344.12     47.20 o
   4  13   5      762.44      772.43     45.44 o
   5  13   5      933.17      851.68     42.08 o
   6  13   5      355.18      291.05     38.86 o
   7  13   5       21.68      -42.51     42.51 o
   8  13   5        1.27       23.41     45.02 o
   9  13   5      101.38       83.30     54.62 o
   2  14   5      180.30      114.81     76.33 o
   3  14   5      215.57      268.47     53.04 o
   4  14   5        2.67       86.15     51.56 o
   5  14   5      105.98       66.54     47.60 o
   6  14   5      739.03      651.87     59.62 o
   7  14   5      634.66      479.45     53.62 o
  -5 -10   6       45.50       53.60     52.19 o
  -4 -10   6       76.67       50.23     56.10 o
  -3 -10   6      148.74      157.00     61.97 o
  -2 -10   6      339.41      464.53    106.33 o
  -8  -9   6      198.81       87.09     54.80 o
  -7  -9   6      480.64      608.32     73.17 o
  -6  -9   6      689.25      686.40     58.74 o
  -5  -9   6      146.61      106.10     62.32 o
  -4  -9   6       16.17      -27.87     34.60 o
  -3  -9   6      311.50      376.60     43.64 o
  -2  -9   6      218.36      176.78     72.03 o
  -1  -9   6      148.09       82.79     48.00 o
   0  -9   6      257.77      108.62     96.22 o
   1  -9   6      141.29      173.52     42.11 o
  -9  -8   6       33.70      -25.78     60.25 o
  -8  -8   6       10.63       76.08     41.47 o
  -7  -8   6      172.00      178.03     38.11 o
  -6  -8   6      351.60      248.22     48.21 o
  -5  -8   6      642.52      781.42     49.31 o
  -4  -8   6      595.19      665.69     57.32 o
  -3  -8   6      750.28      650.97     45.40 o
  -2  -8   6        0.71      -33.52     33.52 o
  -1  -8   6      244.67      205.16     49.25 o
   0  -8   6     1146.94     1214.29     86.33 o
   1  -8   6      587.22      613.34     51.74 o
   2  -8   6      282.25      314.08     57.46 o
   3  -8   6       17.43      -30.26     30.26 o
 -10  -7   6      298.52      330.09     68.28 o
  -9  -7   6      393.14      457.91     78.07 o
  -8  -7   6      766.77      723.34     53.91 o
  -7  -7   6       94.72        1.89     48.37 o
  -6  -7   6       16.56      -39.02     39.02 o
  -5  -7   6      698.71      803.69     43.35 o
  -4  -7   6      868.98      850.73     50.41 o
  -3  -7   6      740.51      741.34     45.05 o
  -2  -7   6      606.95      599.53     57.66 o
  -1  -7   6      453.93      408.48     58.30 o
   0  -7   6      296.54      175.56     65.16 o
   1  -7   6      149.89      176.20     41.75 o
   2  -7   6     1081.22     1108.26     51.90 o
   3  -7   6     1662.04     1725.49    101.91 o
   4  -7   6      645.43      629.58     77.89 o
   5  -7   6       30.61       13.23     55.02 o
 -11  -6   6       96.39      167.39     57.23 o
 -10  -6   6        8.48      -56.94     56.94 o
  -9  -6   6      181.96      145.91     39.40 o
  -8  -6   6      369.94      286.17     69.15 o
  -7  -6   6     1207.03     1140.53     69.45 o
  -6  -6   6     1277.93     1352.07     60.67 o
  -5  -6   6      738.19      649.28     35.85 o
  -4  -6   6       68.81       51.91     34.48 o
  -3  -6   6      424.25      439.17     45.17 o
  -2  -6   6     2374.16     2434.81     83.73 o
  -1  -6   6     2232.50     2475.05     86.90 o
   0  -6   6      643.72      652.57     52.68 o
   1  -6   6       90.31        3.10     55.61 o
   2  -6   6        1.86       -7.41     37.29 o
   3  -6   6       93.12       60.11     46.20 o
   4  -6   6      491.40      422.68     36.30 o
   5  -6   6      834.86      805.35     51.35 o
   6  -6   6      725.67      739.74    134.33 o
 -11  -5   6      380.61      400.55     72.63 o
 -10  -5   6      562.83      479.75     44.22 o
  -9  -5   6      217.78      279.86     75.11 o
  -8  -5   6        5.38      -34.92     50.95 o
  -7  -5   6      689.71      700.77     45.51 o
  -6  -5   6     2329.21     2335.36     89.01 o
  -5  -5   6     2337.80     2369.13    105.35 o
  -4  -5   6     1599.46     1698.71     85.94 o
  -3  -5   6      907.45      968.77     40.12 o
  -2  -5   6      875.47      819.83     38.41 o
  -1  -5   6      392.97      376.81     57.46 o
   0  -5   6     1918.75     1930.38     82.78 o
   1  -5   6     2911.39     3011.74    173.02 o
   2  -5   6     1945.59     1943.06    118.53 o
   3  -5   6       10.63      -10.68     26.38 o
   4  -5   6      173.43      149.41     36.18 o
   5  -5   6      418.21      542.55     54.18 o
   6  -5   6      121.68      148.86     48.17 o
   7  -5   6      394.51      388.04     59.07 o
 -11  -4   6      255.32      359.00    111.28 o
 -10  -4   6      315.79      303.64     45.38 o
  -9  -4   6      724.07      771.17     49.28 o
  -8  -4   6      851.97      817.52     80.93 o
  -7  -4   6     1100.01     1114.07     55.62 o
  -6  -4   6      216.48      195.79     44.13 o
  -5  -4   6     1994.03     1856.70     73.57 o
  -4  -4   6     5005.99     4993.34    121.76 o
  -3  -4   6     6200.89     6368.17    151.88 o
  -2  -4   6     1504.61     1503.56     55.79 o
  -1  -4   6      802.42      826.52     39.14 o
   0  -4   6      362.94      405.38     38.79 o
   1  -4   6       41.57      -19.53     22.53 o
   2  -4   6      356.38      391.18     29.87 o
   3  -4   6     2937.09     2798.35    108.18 o
   4  -4   6     2393.85     2288.87     96.91 o
   5  -4   6      348.17      327.28     36.04 o
   6  -4   6       77.66      154.81     52.85 o
   7  -4   6      418.59      499.13    103.02 o
   8  -4   6      620.46      683.94     75.46 o
 -11  -3   6      303.96      210.97     34.54 o
 -10  -3   6       29.08       46.90     37.32 o
  -9  -3   6      449.15      468.26     39.31 o
  -8  -3   6     1984.85     2007.70     76.50 o
  -7  -3   6     2029.85     1995.36     78.67 o
  -6  -3   6     1750.05     1771.12     72.20 o
  -5  -3   6      958.92      940.69     47.60 o
  -4  -3   6      172.89      116.14     32.24 o
  -3  -3   6      586.83      545.89     64.84 o
  -2  -3   6     4494.49     4464.18    129.55 o
  -1  -3   6     8185.79     8283.51    218.10 o
   0  -3   6     5235.00     5299.78    143.77 o
   1  -3   6      365.20      377.72     26.43 o
   2  -3   6      949.46      848.28     46.60 o
   3  -3   6     1192.25     1016.99     50.06 o
   4  -3   6     1186.29     1246.23     51.82 o
   5  -3   6     1511.14     1486.72     57.09 o
   6  -3   6     1130.88     1193.39     86.22 o
   7  -3   6      687.47      666.94    105.95 o
   8  -3   6       12.58      123.51     84.26 o
   9  -3   6      440.18      339.77     76.54 o
 -11  -2   6      562.73      532.99     46.09 o
 -10  -2   6      903.53      958.10     43.17 o
  -9  -2   6      561.72      627.44     35.53 o
  -8  -2   6       30.80      -23.74     42.45 o
  -7  -2   6     1043.79     1051.53     51.22 o
  -6  -2   6     4285.63     4349.58    130.87 o
  -5  -2   6     8355.90     8537.22    230.86 o
  -4  -2   6     1960.17     2203.10     75.36 o
  -3  -2   6      144.68      184.79     18.11 o
  -2  -2   6        8.39       57.93     41.47 o
  -1  -2   6      333.21      363.65     21.74 o
   0  -2   6     1465.19     1442.88     67.91 o
   1  -2   6     7825.22     7780.33    259.43 o
   2  -2   6     7349.23     6657.19    214.72 o
   3  -2   6     3002.58     2927.07     86.94 o
   4  -2   6      722.64      736.59     63.77 o
   5  -2   6     2513.50     2500.26    104.55 o
   6  -2   6     3059.78     3102.73    126.95 o
   7  -2   6      961.18      927.03    101.98 o
   8  -2   6      448.90      451.27     66.29 o
   9  -2   6      187.21      170.04     39.86 o
 -11  -1   6      209.56      143.63     53.53 o
 -10  -1   6      662.80      632.47     51.67 o
  -9  -1   6     1088.74     1126.82     43.10 o
  -8  -1   6     1445.48     1354.48     46.38 o
  -7  -1   6     1048.19     1072.45     45.19 o
  -6  -1   6       81.02      129.34     32.91 o
  -5  -1   6       31.01       12.48     28.01 o
  -4  -1   6     9488.26     9858.67    263.25 o
  -3  -1   6     9248.52     9865.37    324.13 o
  -2  -1   6     7990.78     7951.71    296.66 o
  -1  -1   6      143.01      113.29     37.43 o
   0  -1   6      536.73      473.26     48.17 o
   1  -1   6     1543.75     1569.92     84.67 o
   2  -1   6     3680.68     3771.25    114.19 o
   3  -1   6     3896.62     4077.16    131.38 o
   4  -1   6     5649.23     5774.32    197.91 o
   5  -1   6     1199.40     1108.46     62.18 o
   6  -1   6       91.94       96.97    105.68 o
   7  -1   6     1469.93     1459.97     87.20 o
   8  -1   6     2056.94     2284.29    127.75 o
   9  -1   6     1272.58     1201.96     66.83 o
  10  -1   6      261.44      287.25     79.37 o
 -11   0   6      167.09      184.21     51.14 o
 -10   0   6       53.70        9.76     43.99 o
  -9   0   6      505.07      550.06     54.57 o
  -8   0   6     2235.49     2264.21     91.13 o
  -7   0   6     6540.29     6542.77    198.26 o
  -6   0   6     2733.66     2718.23     75.58 o
  -5   0   6      152.49      115.22     69.51 o
  -4   0   6      206.25      141.44     53.30 o
  -3   0   6     1042.90     1019.19     85.92 o
  -2   0   6     2443.24     2296.11     96.02 o
  -1   0   6     9611.21     8866.75    310.19 o
   0   0   6     9705.71     9627.95    306.42 o
   1   0   6     7618.73     7782.30    199.16 o
   2   0   6      400.56      369.29     18.63 o
   3   0   6     4899.51     4672.43    127.52 o
   4   0   6     7547.94     7493.31    251.92 o
   5   0   6     2327.50     2296.03     96.02 o
   6   0   6      785.19      722.00     56.98 o
   7   0   6      570.61      565.79     60.42 o
   8   0   6       31.63      -46.56     46.56 o
   9   0   6      366.45      416.83     54.95 o
  10   0   6     1138.23     1026.58     66.10 o
 -11   1   6      975.03      855.59     64.02 o
 -10   1   6      435.77      445.05     53.75 o
  -9   1   6      192.00      213.04     44.03 o
  -8   1   6      100.01      101.10     44.78 o
  -7   1   6     1055.98     1025.90     55.42 o
  -6   1   6     7868.16     8219.18    274.54 o
  -5   1   6     6164.22     6238.97    148.11 o
  -4   1   6     7298.82     7331.12    198.17 o
  -3   1   6     1260.61     1437.96     48.77 o
  -2   1   6     1256.62     1069.85     60.78 o
  -1   1   6     5253.01     4980.67    179.02 o
   0   1   6     2212.90     2159.17    219.19 o
   1   1   6     5128.44     4989.87    167.44 o
   2   1   6    11443.39    11477.05    298.26 o
   3   1   6     3628.18     3643.12    101.58 o
   4   1   6      124.00      144.26     36.80 o
   5   1   6     1797.23     1828.11     83.66 o
   6   1   6     4012.57     3750.03    179.72 o
   7   1   6     2606.44     2430.92    120.34 o
   8   1   6     1059.35      999.09     77.75 o
   9   1   6       36.64       39.98     50.09 o
  10   1   6       54.89       54.58     49.27 o
  11   1   6      369.99      323.85     62.04 o
 -11   2   6      456.63      433.46     48.34 o
 -10   2   6     1382.61     1555.54     77.82 o
  -9   2   6     1839.14     1711.83     76.18 o
  -8   2   6     1220.67     1161.12    115.77 o
  -7   2   6       18.61      -25.65     32.85 o
  -6   2   6      124.72       23.82     50.03 o
  -5   2   6     2388.91     2542.43    102.16 o
  -4   2   6     2332.22     2456.00    100.68 o
  -3   2   6     9838.58    10160.28    321.59 o
  -2   2   6     8190.75     8057.84    268.88 o
  -1   2   6     2414.35     2298.57    135.91 o
   0   2   6      530.67      456.54     60.56 o
   1   2   6     9157.88     8511.93    383.26 o
   2   2   6     9263.28     9019.84    296.22 o
   3   2   6    10134.67     9999.15    324.81 o
   4   2   6     2101.71     2195.39    126.67 o
   5   2   6     1091.08     1074.91     64.42 o
   6   2   6       14.68      -35.73     35.73 o
   7   2   6       97.17      101.69     37.02 o
   8   2   6     1715.41     1745.38     79.88 o
   9   2   6     2828.51     2859.68     94.94 o
  10   2   6     1149.98     1130.43     63.14 o
  11   2   6       55.90       35.86     90.36 o
 -10   3   6        4.48       42.53     39.93 o
  -9   3   6      209.14      300.95     61.40 o
  -8   3   6     1966.61     1826.61     76.37 o
  -7   3   6     5996.05     5883.01    228.39 o
  -6   3   6     5365.04     5170.62    203.16 o
  -5   3   6     2044.81     2102.05     73.21 o
  -4   3   6      192.64      249.45     44.36 o
  -3   3   6     1589.64     1537.81     50.60 o
  -2   3   6     6154.83     6567.61    149.14 o
  -1   3   6     3188.19     3083.17     88.10 o
   0   3   6     5867.27     5459.43    146.71 o
   1   3   6     3493.56     3247.10     96.04 o
   2   3   6       16.92       44.33     24.08 o
   3   3   6     7197.92     7081.18    192.75 o
   4   3   6    14599.50    14100.96    371.05 o
   5   3   6     6644.99     6836.62    199.26 o
   6   3   6     2892.53     2918.21    101.24 o
   7   3   6        7.74       -1.72     41.71 o
   8   3   6       57.75      -36.65     51.40 o
   9   3   6      615.19      539.96     71.33 o
  10   3   6     1283.75     1256.75     92.95 o
  11   3   6     1290.67     1355.13     65.88 o
  12   3   6      535.27      462.81    101.93 o
 -10   4   6      847.92      793.63     56.56 o
  -9   4   6       52.32       -4.98     62.20 o
  -8   4   6        2.61       30.06     35.66 o
  -7   4   6      687.89      680.18     50.20 o
  -6   4   6     2652.54     2747.47    121.21 o
  -5   4   6     8370.55     8217.76    271.09 o
  -4   4   6    12612.59    12874.55    292.15 o
  -3   4   6     5162.23     4943.21    115.08 o
  -2   4   6       53.15       34.79     18.43 o
  -1   4   6     6996.68     7001.90    185.70 o
   0   4   6     9008.33     8749.47    230.95 o
   1   4   6     8324.72     7902.28    276.60 o
   2   4   6     1560.53     1474.02     66.82 o
   3   4   6      434.28      376.13     83.07 o
   4   4   6       70.62      127.29     29.73 o
   5   4   6     1383.47     1499.01     48.06 o
   6   4   6     4031.09     4109.54    108.41 o
   7   4   6     5981.52     6116.42    188.12 o
   8   4   6     2492.69     2402.12    135.14 o
   9   4   6       94.38       16.59     47.27 o
  10   4   6      218.58      115.59     64.04 o
  11   4   6      954.78     1034.00     76.59 o
  12   4   6      813.79      745.82     70.32 o
  -9   5   6     1510.72     1510.55     87.42 o
  -8   5   6      721.67      823.44     54.35 o
  -7   5   6      210.41      269.19     36.58 o
  -6   5   6      286.70      299.13     33.71 o
  -5   5   6     1354.81     1336.70     74.29 o
  -4   5   6     4249.09     4165.40    103.94 o
  -3   5   6     6738.55     6813.41    149.41 o
  -2   5   6     3723.14     3767.59    102.03 o
  -1   5   6     1735.93     1491.86     57.88 o
   0   5   6       14.55        1.49     21.75 o
   1   5   6     1790.38     1831.64     58.05 o
   2   5   6    13245.30    13150.35    683.99 o
   3   5   6    11320.29    11122.33    306.33 o
   4   5   6     3382.87     3364.40    107.96 o
   5   5   6      133.16       51.96     56.00 o
   6   5   6      166.79      135.29     24.06 o
   7   5   6      943.65      923.70     53.73 o
   8   5   6     1684.90     1769.83     60.64 o
   9   5   6     1732.46     1614.73    103.42 o
  10   5   6     1397.37     1410.85     79.37 o
  11   5   6      240.39      193.03     60.04 o
  12   5   6       22.70       42.66     63.42 o
  -9   6   6      195.15      228.90     63.00 o
  -8   6   6     1095.22     1015.19     54.21 o
  -7   6   6     1030.54     1095.91     80.02 o
  -6   6   6     2431.54     2544.13    138.40 o
  -5   6   6      698.16      735.26     52.42 o
  -4   6   6        3.72      -12.58     32.95 o
  -3   6   6     4491.39     4655.85    125.46 o
  -2   6   6     4894.15     4987.30    133.51 o
  -1   6   6     4000.62     4107.01    115.38 o
   0   6   6      660.49      596.02     26.35 o
   1   6   6      328.31      335.17     33.23 o
   2   6   6      458.55      484.00     31.01 o
   3   6   6     3491.00     3575.15     97.59 o
   4   6   6     4342.80     4377.63    120.25 o
   5   6   6    10462.01    10597.23    299.91 o
   6   6   6     4131.88     4235.16    113.26 o
   7   6   6      883.16      905.97     45.34 o
   8   6   6      560.90      653.85     43.01 o
   9   6   6      979.47     1059.08     50.16 o
  10   6   6     1180.65     1187.94     65.75 o
  11   6   6     1014.40      950.17     74.02 o
  12   6   6      321.31      244.43    150.97 o
  -8   7   6       23.39      -58.96     58.96 o
  -7   7   6      900.24      986.65    115.41 o
  -6   7   6     1292.21     1296.09     95.52 o
  -5   7   6     3163.71     3329.66    108.25 o
  -4   7   6     1907.43     1972.63    103.94 o
  -3   7   6     2019.53     2172.17     87.95 o
  -2   7   6       70.78       74.22     18.49 o
  -1   7   6     1060.54     1113.95     44.52 o
   0   7   6     8311.43     7819.03    248.71 o
   1   7   6     7076.23     6448.51    168.10 o
   2   7   6     4827.13     4476.85    114.63 o
   3   7   6      727.82      638.06     36.05 o
   4   7   6     2191.98     2187.80     73.54 o
   5   7   6     1877.78     1933.02     98.41 o
   6   7   6     2065.12     2137.79     63.50 o
   7   7   6     3613.17     3689.82     96.63 o
   8   7   6     2488.35     2713.35    129.60 o
   9   7   6      156.24      143.89     33.89 o
  10   7   6      102.45       77.07     62.96 o
  11   7   6      670.73      756.64     91.16 o
  12   7   6      972.38      948.53     80.41 o
  -7   8   6      221.92      342.46     63.28 o
  -6   8   6        5.47        2.18     43.30 o
  -5   8   6     1269.83     1405.65     66.15 o
  -4   8   6     3898.60     4023.62    147.83 o
  -3   8   6     3981.22     4236.01    121.35 o
  -2   8   6     1498.57     1490.15     46.76 o
  -1   8   6       90.32       78.36     30.67 o
   0   8   6       62.60       90.65     28.11 o
   1   8   6     1063.34     1087.14     59.63 o
   2   8   6     3489.10     3391.83     89.93 o
   3   8   6     8788.67     8781.01    189.14 o
   4   8   6     6053.54     6169.34    159.71 o
   5   8   6      517.50      501.54     45.11 o
   6   8   6     1645.10     1678.02     58.40 o
   7   8   6     1872.99     2052.42     67.47 o
   8   8   6     1833.34     1907.58     70.01 o
   9   8   6     1195.71     1261.12     58.59 o
  10   8   6      308.98      391.06     41.85 o
  11   8   6      149.23      112.66     39.52 o
  12   8   6        6.65      -12.01    164.12 o
  -6   9   6      359.00      388.99     43.39 o
  -5   9   6      554.67      584.18    110.19 o
  -4   9   6       29.17        9.70     24.60 o
  -3   9   6      471.77      582.46     46.42 o
  -2   9   6     3336.05     3336.21    220.99 o
  -1   9   6     4043.27     4060.70    120.03 o
   0   9   6     1283.51     1253.06     56.82 o
   1   9   6      275.34      241.56     31.78 o
   2   9   6      386.39      353.53     45.81 o
   3   9   6      398.72      379.01     35.46 o
   4   9   6     2134.96     2205.72     85.78 o
   5   9   6     1806.17     1931.18    102.23 o
   6   9   6     2207.22     2268.74     70.32 o
   7   9   6      384.69      420.36     38.90 o
   8   9   6       58.59       26.25     43.97 o
   9   9   6      846.67      912.93     53.60 o
  10   9   6     1828.30     1928.79     68.91 o
  11   9   6      713.32      688.64     80.84 o
  12   9   6      374.11      443.93    106.99 o
  -5  10   6      724.70      668.26     63.32 o
  -4  10   6      812.85      789.82     43.33 o
  -3  10   6       15.71       80.22     34.41 o
  -2  10   6       27.08       97.00     82.20 o
  -1  10   6      163.74      231.51     40.92 o
   0  10   6     1511.94     1482.39    110.82 o
   1  10   6     3503.51     3338.12    163.03 o
   2  10   6     2972.04     2937.50    100.31 o
   3  10   6      246.11      264.79     28.86 o
   4  10   6      163.71      158.46     28.47 o
   5  10   6     1675.61     1800.76     80.89 o
   6  10   6      876.33      947.74     51.24 o
   7  10   6      778.47      842.72     47.87 o
   8  10   6      426.55      351.80     52.84 o
   9  10   6      282.00      270.51     49.85 o
  10  10   6        1.45      -42.60     42.60 o
  11  10   6      432.35      387.58     76.43 o
  -4  11   6     1005.82     1200.99    109.70 o
  -3  11   6     2131.42     2255.04    100.64 o
  -2  11   6      382.27      384.48     47.28 o
  -1  11   6        4.67      -42.83     91.44 o
   0  11   6      205.15      184.57     39.57 o
   1  11   6      724.90      638.77     78.47 o
   2  11   6     1656.44     1680.21     77.62 o
   3  11   6     1403.40     1468.62     56.46 o
   4  11   6     1688.97     1725.46     61.44 o
   5  11   6      406.15      406.90     42.93 o
   6  11   6      199.70      147.13     63.10 o
   7  11   6     1138.84     1101.56     55.78 o
   8  11   6     1241.72     1337.28     72.35 o
   9  11   6      574.40      514.39     53.87 o
  10  11   6      245.15      165.53     47.66 o
  11  11   6       35.89        9.37     44.30 o
  -3  12   6      139.09      -65.78     72.19 o
  -2  12   6      987.52      987.60     71.49 o
  -1  12   6     1078.84     1178.10     93.50 o
   0  12   6      853.53      806.83     62.03 o
   1  12   6       49.60       63.28     41.87 o
   2  12   6      494.26      447.92     47.73 o
   3  12   6     1937.80     1878.40    109.41 o
   4  12   6      868.75      840.20     46.00 o
   5  12   6      831.60      792.15     54.74 o
   6  12   6      523.42      537.91     42.29 o
   7  12   6       26.26        7.99     39.25 o
   8  12   6       51.38      -38.80     38.80 o
   9  12   6      369.71      351.57     54.32 o
  10  12   6      593.83      560.12     58.71 o
  -1  13   6      254.42      305.28     71.76 o
   0  13   6      319.48      202.14    110.36 o
   1  13   6      748.90      779.80     61.70 o
   2  13   6      530.18      542.68     58.88 o
   3  13   6      235.93      191.41     42.66 o
   4  13   6      133.09      160.96     33.03 o
   5  13   6      453.42      413.25     33.80 o
   6  13   6      900.35      888.08     47.06 o
   7  13   6      591.49      573.54     48.04 o
   8  13   6      197.19      151.51     68.18 o
   9  13   6       17.60      -52.58     52.58 o
   2  14   6      455.19      339.61     45.26 o
   3  14   6      385.31      412.12     54.24 o
   4  14   6      351.46      425.31     94.61 o
   5  14   6      110.90       96.61     56.76 o
   6  14   6        5.51      -60.60     74.64 o
   7  14   6      220.87      198.70     43.44 o
  -6  -9   7      131.61      194.51     50.56 o
  -5  -9   7      498.23      443.93     56.97 o
  -4  -9   7      284.41      244.31     49.47 o
  -3  -9   7       91.21       27.58     81.65 o
  -2  -9   7       24.69      -51.43     51.43 o
  -1  -9   7      170.53      289.57     54.33 o
  -8  -8   7      290.28      303.17     41.52 o
  -7  -8   7       34.43       34.93     36.35 o
  -6  -8   7        8.34        9.35     78.83 o
  -5  -8   7      106.38      226.06     55.04 o
  -4  -8   7      272.33      332.18     65.29 o
  -3  -8   7      340.74      456.72     45.30 o
  -2  -8   7      543.48      583.39     47.38 o
  -1  -8   7      210.36       71.76     86.11 o
   0  -8   7       22.00      -40.71     48.86 o
   1  -8   7      304.28      351.19    164.94 o
   2  -8   7      642.64      751.33     66.11 o
  -9  -7   7      138.27       -5.29     58.24 o
  -8  -7   7      342.28      267.12     36.32 o
  -7  -7   7     1076.86     1098.08     52.73 o
  -6  -7   7      881.39      879.15     44.08 o
  -5  -7   7      159.35      266.80     47.93 o
  -4  -7   7      220.70      135.49     36.70 o
  -3  -7   7      572.04      591.27     42.00 o
  -2  -7   7      661.49      703.70     78.09 o
  -1  -7   7      444.84      460.36     44.29 o
   0  -7   7      305.80      316.71     44.87 o
   1  -7   7      275.96      256.96     71.00 o
   2  -7   7       38.64       46.82     43.86 o
   3  -7   7      121.52      139.35     45.75 o
 -10  -6   7      336.47      140.15     70.24 o
  -9  -6   7      111.68       50.90    125.47 o
  -8  -6   7       27.88       36.48     44.37 o
  -7  -6   7      176.91       95.96     35.13 o
  -6  -6   7      665.12      695.87     41.38 o
  -5  -6   7      628.67      664.96     68.88 o
  -4  -6   7     1094.60     1075.79     75.75 o
  -3  -6   7      406.74      427.56     50.99 o
  -2  -6   7        1.16       -5.87     30.78 o
  -1  -6   7      962.98      971.23     51.04 o
   0  -6   7     2228.47     2377.37    217.23 o
   1  -6   7     1211.87     1331.41    116.23 o
   2  -6   7      380.02      369.54     35.95 o
   3  -6   7        2.72       19.71     33.89 o
   4  -6   7        3.28      -33.55     33.55 o
   5  -6   7      102.70      122.15     45.45 o
 -10  -5   7      335.47      308.36     57.49 o
  -9  -5   7      834.15      793.25     70.16 o
  -8  -5   7      703.33      627.44     54.52 o
  -7  -5   7      397.93      249.59     48.19 o
  -6  -5   7        8.58      -33.88     33.88 o
  -5  -5   7      685.57      710.57     37.09 o
  -4  -5   7      413.83      447.43     32.27 o
  -3  -5   7      621.39      642.02     31.81 o
  -2  -5   7      618.35      545.67     31.27 o
  -1  -5   7     1228.88     1252.09     63.91 o
   0  -5   7       31.25       57.12     35.27 o
   1  -5   7      559.01      598.04    121.72 o
   2  -5   7     2214.83     2221.60     75.70 o
   3  -5   7     2331.92     2331.17     83.64 o
   4  -5   7      696.81      659.44     44.84 o
   5  -5   7        4.50      -15.71     30.28 o
   6  -5   7      130.07      176.57     78.83 o
 -11  -4   7       87.90      200.06    108.18 o
 -10  -4   7       54.05      -42.03     42.03 o
  -9  -4   7      163.03      130.15     41.44 o
  -8  -4   7      690.53      802.74     64.07 o
  -7  -4   7      947.97     1061.58     72.04 o
  -6  -4   7     1926.86     1974.08     79.53 o
  -5  -4   7     1029.21      969.49     40.37 o
  -4  -4   7        3.73      -19.49     19.49 o
  -3  -4   7     1302.06     1245.79     45.33 o
  -2  -4   7     2292.53     2278.30     76.33 o
  -1  -4   7     2748.40     2805.91     88.59 o
   0  -4   7     1466.88     1391.45    109.00 o
   1  -4   7       65.66       12.91     24.71 o
   2  -4   7       33.27        3.71     63.12 o
   3  -4   7      190.59      159.98     41.20 o
   4  -4   7      820.07      768.95     43.01 o
   5  -4   7     1624.71     1548.04     67.04 o
   6  -4   7      836.72      829.38     60.26 o
   7  -4   7      147.45      152.61     51.68 o
 -11  -3   7      850.02      808.53     71.05 o
 -10  -3   7      768.11      683.45     42.69 o
  -9  -3   7      147.40      113.04     47.72 o
  -8  -3   7       74.35       55.99    101.98 o
  -7  -3   7     1377.13     1513.90     84.34 o
  -6  -3   7     1759.92     1708.28     69.37 o
  -5  -3   7     2115.23     2102.81     80.84 o
  -4  -3   7      796.54      780.22     34.19 o
  -3  -3   7      113.70       97.05     42.37 o
  -2  -3   7       98.07       59.46     20.97 o
  -1  -3   7     1286.64     1250.14     48.47 o
   0  -3   7     6106.05     6163.32    167.37 o
   1  -3   7     8048.75     7848.09    546.40 o
   2  -3   7      955.61      902.67     82.85 o
   3  -3   7      191.40      153.10     27.69 o
   4  -3   7       62.93      107.12     25.51 o
   5  -3   7      376.34      390.84     48.82 o
   6  -3   7      373.27      383.96     47.08 o
   7  -3   7      569.81      718.30     71.53 o
   8  -3   7      560.52      496.16     58.84 o
 -11  -2   7      190.50      123.54     78.60 o
 -10  -2   7      568.71      512.25     35.84 o
  -9  -2   7     1152.90     1245.57     48.40 o
  -8  -2   7     1070.48     1032.92     46.36 o
  -7  -2   7     1229.99     1125.99     59.48 o
  -6  -2   7      107.82      109.34     36.17 o
  -5  -2   7     1559.18     1640.65     64.83 o
  -4  -2   7     5974.54     6162.78    173.80 o
  -3  -2   7     3359.49     3292.39    168.42 o
  -2  -2   7      429.04      551.15     53.50 o
  -1  -2   7       59.90       27.80     37.49 o
   0  -2   7      743.43      705.85     50.49 o
   1  -2   7      957.18      893.55     51.01 o
   2  -2   7     4660.54     4786.76    160.92 o
   3  -2   7     3203.51     3254.72     97.11 o
   4  -2   7     3040.61     2994.81     92.73 o
   5  -2   7      556.41      508.21     50.14 o
   6  -2   7       84.53       90.12     41.05 o
   7  -2   7      874.20     1070.96     76.10 o
   8  -2   7      674.32      776.06    133.84 o
   9  -2   7      515.56      512.97     65.54 o
 -11  -1   7       79.26      101.03     37.88 o
 -10  -1   7       13.06       20.43     54.22 o
  -9  -1   7      401.01      455.00     35.10 o
  -8  -1   7     1289.05     1222.37     46.11 o
  -7  -1   7     1932.02     1883.46     61.63 o
  -6  -1   7     2769.13     2776.21     78.33 o
  -5  -1   7     1711.41     1710.37     54.04 o
  -4  -1   7      204.70      146.49     25.05 o
  -3  -1   7     1669.66     1580.65     82.44 o
  -2  -1   7     4349.54     4338.52    161.00 o
  -1  -1   7    10249.29     9787.26    317.84 o
   0  -1   7     3769.22     3757.53    277.41 o
   1  -1   7      435.14      437.39     42.69 o
   2  -1   7      810.07      782.24     30.84 o
   3  -1   7     1358.08     1374.89     48.09 o
   4  -1   7     2373.08     2534.78    102.53 o
   5  -1   7     1798.53     1798.58    109.60 o
   6  -1   7     1582.12     1794.62     91.71 o
   7  -1   7      534.42      415.95     53.97 o
   8  -1   7       57.55       13.23     54.16 o
   9  -1   7      538.88      524.29     55.27 o
 -11   0   7      916.73      847.04     59.24 o
 -10   0   7      427.48      510.03     51.60 o
  -9   0   7      582.80      602.86     70.85 o
  -8   0   7        1.84        8.42     21.06 o
  -7   0   7     1276.61     1275.47     47.55 o
  -6   0   7     6928.15     6918.29    164.83 o
  -5   0   7     4188.10     4078.54    102.74 o
  -4   0   7     2873.83     2901.38     90.73 o
  -3   0   7     1025.16     1101.70     72.24 o
  -2   0   7      116.31      135.62     39.43 o
  -1   0   7      475.74      450.45     49.52 o
   0   0   7     6107.41     6078.03    300.30 o
   1   0   7     9105.90     9151.02    234.19 o
   2   0   7    11257.44    11519.36    258.54 o
   3   0   7     1404.59     1432.53     46.99 o
   4   0   7      401.72      367.45     54.85 o
   5   0   7     2796.61     2881.92    114.85 o
   6   0   7     2775.26     2827.60    117.68 o
   7   0   7     1197.29     1202.41    110.79 o
   8   0   7      693.74      672.74     57.55 o
   9   0   7       55.38      132.05     51.87 o
  10   0   7       12.41       31.88     41.38 o
 -11   1   7      254.20      258.06     47.81 o
 -10   1   7     1055.16      981.26     65.89 o
  -9   1   7      743.04      757.04     58.95 o
  -8   1   7     1275.03     1233.09     66.17 o
  -7   1   7      410.21      431.93     66.01 o
  -6   1   7        2.27      -15.80     31.94 o
  -5   1   7     4130.01     4267.03    108.30 o
  -4   1   7     5311.75     5455.75    152.72 o
  -3   1   7     7123.97     7047.81    242.71 o
  -2   1   7     4696.57     4541.75    161.79 o
  -1   1   7       67.49       85.08     61.16 o
   0   1   7      955.55      981.12     76.00 o
   1   1   7     4072.27     4070.91    193.53 o
   2   1   7     3437.07     3524.30     98.80 o
   3   1   7     5540.87     5649.84    151.49 o
   4   1   7     3100.93     2983.95    114.24 o
   5   1   7     1115.50     1044.94     57.00 o
   6   1   7      156.58      127.63     39.88 o
   7   1   7     1478.81     1533.20     72.69 o
   8   1   7     2000.80     2054.27     83.89 o
   9   1   7     1697.06     1686.46     78.38 o
  10   1   7      340.02      266.76     58.34 o
 -10   2   7        7.97      -29.76     47.50 o
  -9   2   7      544.79      510.08     54.95 o
  -8   2   7     1521.14     1552.91     72.26 o
  -7   2   7     3272.75     3259.53    122.56 o
  -6   2   7     1925.65     1961.22     87.66 o
  -5   2   7      402.91      419.92     24.00 o
  -4   2   7     1738.42     1784.17     74.15 o
  -3   2   7      370.66      359.79     26.04 o
  -2   2   7     4512.00     3920.87    210.60 o
  -1   2   7     6896.37     6414.82    311.61 o
   0   2   7     6318.83     5771.60    275.51 o
   1   2   7      745.96      756.30     67.08 o
   2   2   7      436.11      369.40     31.33 o
   3   2   7     5806.41     5601.06    189.04 o
   4   2   7     8228.62     8306.32    414.68 o
   5   2   7     1843.10     2058.61    134.60 o
   6   2   7      891.87      921.02     89.37 o
   7   2   7       85.02      266.23     54.18 o
   8   2   7       26.11        0.33     39.36 o
   9   2   7      530.01      515.30     50.03 o
  10   2   7     1140.75     1164.18     70.64 o
  11   2   7      924.35      921.71     83.15 o
 -10   3   7      922.15      955.03     57.58 o
  -9   3   7      110.96       16.69     44.77 o
  -8   3   7       34.08       68.23     39.96 o
  -7   3   7      784.12      768.14     74.16 o
  -6   3   7     3104.41     3297.61    120.44 o
  -5   3   7     6544.98     6996.20    235.37 o
  -4   3   7     3525.12     3537.34    101.14 o
  -3   3   7      145.83      169.44     21.82 o
  -2   3   7       63.52       58.40     19.60 o
  -1   3   7     4747.77     4688.67    130.66 o
   0   3   7     6217.14     6354.45    363.69 o
   1   3   7    10969.34    10740.87    352.38 o
   2   3   7     5747.73     5744.83    162.28 o
   3   3   7     3239.79     3223.40     99.31 o
   4   3   7      201.47      175.42     37.45 o
   5   3   7     4011.46     3909.27    152.99 o
   6   3   7     6608.45     6817.07    246.33 o
   7   3   7     4117.07     4238.22    137.04 o
   8   3   7     1141.76     1247.55     69.86 o
   9   3   7      139.21       77.27     47.83 o
  10   3   7       83.60       56.93     58.68 o
  11   3   7      391.27      327.64     65.80 o
 -10   4   7      929.22      927.45     73.21 o
  -9   4   7     1743.07     1731.04    101.40 o
  -8   4   7      356.06      361.45     46.70 o
  -7   4   7      235.08      277.41     42.89 o
  -6   4   7      373.33      350.36     75.92 o
  -5   4   7      882.47      911.22     44.67 o
  -4   4   7     2901.62     2879.12    111.33 o
  -3   4   7     5042.21     5084.77    119.54 o
  -2   4   7     7459.47     7697.99    175.40 o
  -1   4   7     2440.98     2446.39     75.11 o
   0   4   7     1148.45     1128.17     36.48 o
   1   4   7     7140.10     7086.03    165.14 o
   2   4   7    13754.26    13276.24    353.22 o
   3   4   7     7579.30     7397.33    204.92 o
   4   4   7     2339.38     2322.29     78.81 o
   5   4   7      206.19      170.04     24.58 o
   6   4   7        7.18       -8.33     42.58 o
   7   4   7     1127.50     1137.26     68.42 o
   8   4   7     4188.43     4146.74    143.39 o
   9   4   7     2737.20     2599.39    107.98 o
  10   4   7     1417.63     1548.68    105.17 o
  11   4   7       39.50       17.51     54.31 o
  -9   5   7      209.85      215.33     62.23 o
  -8   5   7     1453.65     1538.60     69.75 o
  -7   5   7     1632.18     1801.04     74.71 o
  -6   5   7     1913.39     1874.94     72.52 o
  -5   5   7       34.05       32.13     48.60 o
  -4   5   7      966.96      941.15     37.47 o
  -3   5   7     3948.09     3951.79     95.93 o
  -2   5   7     4011.49     4210.36    101.19 o
  -1   5   7     2875.78     2882.74     87.98 o
   0   5   7     4947.07     4828.05    132.60 o
   1   5   7     1972.77     1859.74     59.73 o
   2   5   7      152.04      180.37     37.93 o
   3   5   7     4656.03     4351.00    161.46 o
   4   5   7     6393.86     6312.77    347.98 o
   5   5   7     5472.44     5412.27    165.21 o
   6   5   7      522.27      565.09     31.20 o
   7   5   7       15.98      -22.51     56.61 o
   8   5   7       59.68      -57.12     57.12 o
   9   5   7      622.67      553.55     55.43 o
  10   5   7      856.49      746.54     65.89 o
  11   5   7     1201.06     1213.01     91.24 o
  12   5   7      466.77      525.44     73.88 o
  -9   6   7      121.30      198.11    135.36 o
  -8   6   7        7.62        7.70     31.88 o
  -7   6   7      632.27      605.27     54.48 o
  -6   6   7     1379.22     1346.15     80.09 o
  -5   6   7     3888.35     3989.32    103.32 o
  -4   6   7     2467.29     2437.66    100.81 o
  -3   6   7     1032.73     1033.43     41.97 o
  -2   6   7     2080.04     2136.00     55.81 o
  -1   6   7     7068.86     7131.19    190.16 o
   0   6   7     8581.15     8378.05    223.45 o
   1   6   7     4117.27     4114.41    157.25 o
   2   6   7     2557.18     2666.59    109.29 o
   3   6   7     1191.09     1235.21     73.24 o
   4   6   7        3.92       -9.78     31.36 o
   5   6   7      360.09      286.46     50.17 o
   6   6   7     2272.81     2286.22     69.15 o
   7   6   7     3191.62     3242.25     93.62 o
   8   6   7     1991.55     2010.99     69.25 o
   9   6   7       56.68      -57.33     63.27 o
  10   6   7      202.93      187.85     54.83 o
  11   6   7      516.15      527.24     74.78 o
  12   6   7      308.41      254.27     53.68 o
  -8   7   7      947.07     1025.79     81.92 o
  -7   7   7       79.73      112.51     58.02 o
  -6   7   7      354.80      461.09     54.00 o
  -5   7   7     1299.16     1325.69     58.41 o
  -4   7   7     2989.61     3117.84     98.83 o
  -3   7   7     2794.69     2738.30     80.58 o
  -2   7   7     3185.22     3185.62     90.21 o
  -1   7   7      396.40      377.82     34.44 o
   0   7   7      259.91      214.93     23.65 o
   1   7   7     6453.81     6339.26    184.68 o
   2   7   7     8162.69     7799.35    242.07 o
   3   7   7     8927.49     8566.76    430.77 o
   4   7   7     1682.07     1603.11     68.88 o
   5   7   7        3.86      -58.52     58.65 o
   6   7   7      149.38       93.45     48.58 o
   7   7   7      796.70      796.69     42.12 o
   8   7   7     2010.39     2004.54     84.87 o
   9   7   7     2457.21     2667.67     86.91 o
  10   7   7      761.99      797.75     43.91 o
  11   7   7       64.04       65.01     50.48 o
  12   7   7      131.86       66.90     53.04 o
  -7   8   7     1534.38     1671.84    106.71 o
  -6   8   7      869.62      900.76     69.81 o
  -5   8   7      445.23      481.71     52.65 o
  -4   8   7      176.70      188.76     37.86 o
  -3   8   7     2531.20     2504.88     99.14 o
  -2   8   7     3768.54     3870.77    133.36 o
  -1   8   7     2970.40     3051.36     93.05 o
   0   8   7      631.01      648.23     39.53 o
   1   8   7      640.15      614.86     39.36 o
   2   8   7      177.36      148.22     27.54 o
   3   8   7      833.66      878.97     60.48 o
   4   8   7     7241.00     7143.26    181.87 o
   5   8   7     5955.30     6190.60    168.89 o
   6   8   7      675.91      735.53     55.71 o
   7   8   7       11.72      -19.80     30.10 o
   8   8   7      651.73      704.34     45.15 o
   9   8   7     1317.69     1379.22     65.62 o
  10   8   7     1438.01     1445.49     63.75 o
  11   8   7      507.97      541.24     63.12 o
  12   8   7      334.07      416.20     69.19 o
  -6   9   7     1275.66     1208.22     63.32 o
  -5   9   7      885.70      811.60     49.01 o
  -4   9   7     1484.08     1547.94     75.18 o
  -3   9   7      428.11      418.49     47.91 o
  -2   9   7       17.03       29.64     24.43 o
  -1   9   7     1457.78     1479.22     55.22 o
   0   9   7     3789.19     3888.67    117.18 o
   1   9   7     3538.38     3254.27    235.33 o
   2   9   7     2453.93     2395.68    168.67 o
   3   9   7        6.33      -29.85     29.85 o
   4   9   7       73.31       78.85     32.46 o
   5   9   7     1196.08     1252.66     73.19 o
   6   9   7     2043.27     2026.87     80.32 o
   7   9   7     1586.23     1728.42     79.55 o
   8   9   7      750.64      809.08     50.11 o
   9   9   7      216.97      125.21     39.24 o
  10   9   7      215.37       90.66     60.19 o
  11   9   7      569.82      619.12     53.79 o
  -5  10   7      975.54      955.65     61.72 o
  -4  10   7     1524.02     1614.76    142.70 o
  -3  10   7     1634.01     1694.54     74.53 o
  -2  10   7      274.61      313.38     46.56 o
  -1  10   7      259.88      260.15     35.22 o
   0  10   7      165.69      163.51     34.98 o
   1  10   7      517.14      573.24     86.45 o
   2  10   7     3492.36     3241.84    169.17 o
   3  10   7     4211.47     4146.92    158.40 o
   4  10   7     1978.73     1928.60     65.81 o
   5  10   7       77.60       29.76     39.12 o
   6  10   7      332.46      458.47     46.68 o
   7  10   7      831.96      887.77     53.76 o
   8  10   7     1233.71     1262.10     55.47 o
   9  10   7      628.24      736.83     51.33 o
  10  10   7      581.53      601.73     48.13 o
  11  10   7       38.18      116.34     47.37 o
  -4  11   7       22.59       67.41     59.04 o
  -3  11   7      792.80      796.61     55.34 o
  -2  11   7     2115.90     2314.80    100.92 o
  -1  11   7      849.06      896.62     47.53 o
   0  11   7      813.40      845.58     58.56 o
   1  11   7        1.12       45.18     35.68 o
   2  11   7      225.66      252.53     56.16 o
   3  11   7     1304.60     1364.95     68.51 o
   4  11   7     1619.97     1658.08     59.82 o
   5  11   7     1775.27     1768.61     67.02 o
   6  11   7     1163.21     1355.95     75.70 o
   7  11   7       53.71       -1.15     40.37 o
   8  11   7       83.80       90.10     40.37 o
   9  11   7      631.74      720.78     66.79 o
  10  11   7      599.36      655.02    109.87 o
  -3  12   7       58.36       15.66     70.24 o
  -2  12   7       26.25       79.10     47.43 o
  -1  12   7      468.48      390.26     50.28 o
   0  12   7      618.97      547.35     54.62 o
   1  12   7     1782.95     1711.97     85.32 o
   2  12   7     1134.63     1103.45     79.16 o
   3  12   7       29.32      -10.04     53.44 o
   4  12   7      475.20      438.12     56.40 o
   5  12   7      829.35      849.82     47.71 o
   6  12   7      952.33      945.24     45.10 o
   7  12   7      646.93      671.07     73.26 o
   8  12   7      270.39      319.23     49.01 o
   9  12   7       67.46      -33.48     42.81 o
  10  12   7       34.69       39.81     53.22 o
  -1  13   7       11.41      100.60     52.56 o
   0  13   7      102.74       13.30     48.57 o
   1  13   7      214.96      173.75     61.94 o
   2  13   7      683.27      660.32     74.25 o
   3  13   7     1084.54     1050.05     81.57 o
   4  13   7      530.57      568.02     49.43 o
   5  13   7       18.88        6.00     30.85 o
   6  13   7       16.59        7.48     55.28 o
   7  13   7      533.70      507.34     43.34 o
   8  13   7      626.89      630.38     54.41 o
   2  14   7       96.91       80.12     35.30 o
   3  14   7      375.60      172.10     66.51 o
   4  14   7      540.33      521.42     48.79 o
   5  14   7      303.99      256.60     59.83 o
   6  14   7       77.18       70.13     78.39 o
  -6  -8   8      175.45      158.63     48.17 o
  -5  -8   8       21.30        1.85     42.19 o
  -4  -8   8       34.67       27.75     42.78 o
  -3  -8   8      126.62       93.11     41.56 o
  -2  -8   8      113.54       63.08     96.87 o
  -1  -8   8      262.68      270.59     51.16 o
  -8  -7   8        2.08      -39.63     39.63 o
  -7  -7   8      108.63       19.51     32.54 o
  -6  -7   8      491.49      449.25     40.47 o
  -5  -7   8      713.40      733.64     40.56 o
  -4  -7   8      639.90      716.03     55.01 o
  -3  -7   8       60.77       51.07     35.03 o
  -2  -7   8      190.02       51.02     73.66 o
  -1  -7   8      513.08      641.26     66.76 o
   0  -7   8      477.28      390.23     93.94 o
   1  -7   8      191.47      155.91     48.49 o
   2  -7   8      208.41      134.25     48.25 o
  -9  -6   8      603.78      516.30     60.23 o
  -8  -6   8      420.95      301.00     35.04 o
  -7  -6   8        4.11      -42.65     42.65 o
  -6  -6   8       29.66      -17.49     28.04 o
  -5  -6   8      417.05      490.69     34.64 o
  -4  -6   8      335.91      258.74     30.15 o
  -3  -6   8      660.09      731.01     39.80 o
  -2  -6   8      548.67      633.11     43.78 o
  -1  -6   8      386.30      419.29     41.33 o
   0  -6   8       59.88       94.40     84.86 o
   1  -6   8      832.56      660.89     58.41 o
   2  -6   8      952.96      989.76    112.31 o
   3  -6   8      492.54      448.26     42.30 o
   4  -6   8       87.02      152.64     41.08 o
  -9  -5   8       72.74      -30.70     52.51 o
  -8  -5   8      790.76      812.35     52.48 o
  -7  -5   8     1095.25     1134.41     52.43 o
  -6  -5   8     1022.23     1089.37     47.25 o
  -5  -5   8      141.91       81.76     25.70 o
  -4  -5   8      182.03      193.28     30.76 o
  -3  -5   8      662.63      707.17     36.91 o
  -2  -5   8      950.21      976.64     64.94 o
  -1  -5   8      424.75      370.91     41.06 o
   0  -5   8      647.53      581.00     50.97 o
   1  -5   8      234.39      176.57     62.19 o
   2  -5   8       48.94       19.66     32.38 o
   3  -5   8      353.51      381.10     39.44 o
   4  -5   8      843.66      757.81     81.37 o
   5  -5   8      904.92      838.10    130.25 o
 -10  -4   8      335.49      284.97     59.04 o
  -9  -4   8        8.07      -29.66    154.66 o
  -8  -4   8       82.63      -46.41     46.41 o
  -7  -4   8      738.53      765.11     59.26 o
  -6  -4   8      821.50      832.39     47.55 o
  -5  -4   8     1927.17     1936.03     61.32 o
  -4  -4   8     1409.40     1457.98     49.72 o
  -3  -4   8      521.14      552.98     29.56 o
  -2  -4   8        5.27       -6.63     21.89 o
  -1  -4   8     1075.16     1105.62     49.35 o
   0  -4   8     2614.65     2556.92    189.89 o
   1  -4   8     2303.03     2067.53    146.89 o
   2  -4   8      289.75      303.31     33.06 o
   3  -4   8        5.42       14.95     27.15 o
   4  -4   8        8.53       33.59     26.73 o
   5  -4   8      151.15      106.28     39.99 o
   6  -4   8      380.22      400.35     57.82 o
 -10  -3   8      396.98      423.99     42.53 o
  -9  -3   8      703.03      716.28     43.03 o
  -8  -3   8      496.00       92.09    105.03 o
  -7  -3   8       92.02       30.56     40.40 o
  -6  -3   8      371.96      340.51     45.06 o
  -5  -3   8     1164.53     1234.82     44.58 o
  -4  -3   8     2356.46     2292.66     65.85 o
  -3  -3   8     2121.52     2077.25     99.82 o
  -2  -3   8     1051.88     1094.27     44.81 o
  -1  -3   8      712.61      722.91     38.97 o
   0  -3   8       28.17      -31.00     42.42 o
   1  -3   8     1151.94      832.40     87.52 o
   2  -3   8     3564.34     3584.85    131.88 o
   3  -3   8     1966.04     2074.96     70.96 o
   4  -3   8      585.06      622.92     36.36 o
   5  -3   8       12.34      -22.23     57.84 o
   6  -3   8      234.11      272.52     51.80 o
   7  -3   8      368.75      279.43     61.76 o
 -10  -2   8       20.09       -4.22     42.88 o
  -9  -2   8      556.09      547.74     54.86 o
  -8  -2   8      902.41      869.25     47.57 o
  -7  -2   8     1172.27     1159.19     68.56 o
  -6  -2   8     1522.99     1580.25     56.53 o
  -5  -2   8      578.25      567.90     52.85 o
  -4  -2   8       33.13        3.04     32.62 o
  -3  -2   8     2258.84     2297.08    111.12 o
  -2  -2   8     3823.04     3864.60    148.73 o
  -1  -2   8     3954.83     3859.07    202.01 o
   0  -2   8      816.35      849.58    102.15 o
   1  -2   8      217.90      207.07     34.15 o
   2  -2   8      664.45      629.19     38.23 o
   3  -2   8      648.77      626.49     35.85 o
   4  -2   8      639.74      628.36     53.13 o
   5  -2   8     2035.63     2005.44     92.86 o
   6  -2   8      987.67     1082.47    127.70 o
   7  -2   8       84.30      -37.83     48.62 o
   8  -2   8      220.72      186.42    137.54 o
 -10  -1   8      507.61      530.90     56.67 o
  -9  -1   8      231.59      202.62     59.43 o
  -8  -1   8      263.43      290.36     32.73 o
  -7  -1   8     1424.73     1266.00     63.34 o
  -6  -1   8     3805.32     3690.41     98.37 o
  -5  -1   8     2955.94     2866.95     88.58 o
  -4  -1   8     1261.81     1355.65     85.63 o
  -3  -1   8      963.24      951.89     76.09 o
  -2  -1   8       14.09      -43.18     50.85 o
  -1  -1   8      562.02      522.66     55.22 o
   0  -1   8     4508.85     4469.28    322.48 o
   1  -1   8     5028.07     5247.00    140.42 o
   2  -1   8     2887.44     3030.68     76.99 o
   3  -1   8        3.65        4.75     21.17 o
   4  -1   8     1219.81     1145.16     60.49 o
   5  -1   8      700.69      693.70     51.53 o
   6  -1   8     1223.79     1297.90     77.45 o
   7  -1   8     1351.59     1214.16     78.04 o
   8  -1   8      819.73      759.09     66.08 o
   9  -1   8      172.28      148.24     48.21 o
 -10   0   8      922.35      918.65     64.97 o
  -9   0   8      635.73      619.40     53.15 o
  -8   0   8     1094.14     1129.01     75.19 o
  -7   0   8      258.19      291.69     35.29 o
  -6   0   8       84.19       66.02     27.47 o
  -5   0   8     2325.03     2248.27     63.78 o
  -4   0   8     6425.37     6240.78    223.87 o
  -3   0   8     4845.90     5026.07    188.42 o
  -2   0   8     1511.49     1555.83     82.65 o
  -1   0   8       11.56       60.03     37.69 o
   0   0   8       80.42      130.70     51.92 o
   1   0   8     1137.01     1309.54     61.44 o
   2   0   8     1901.49     1895.21     51.48 o
   3   0   8     3316.78     3393.08    116.66 o
   4   0   8     2891.11     2882.36    112.90 o
   5   0   8      273.59      223.58     45.50 o
   6   0   8      485.46      455.96     56.81 o
   7   0   8     2014.16     1985.01     98.58 o
   8   0   8     1872.48     1889.62     83.50 o
   9   0   8      835.86      813.45     58.03 o
 -10   1   8       49.67       95.48     49.40 o
  -9   1   8      837.03      733.07     89.92 o
  -8   1   8      848.43      854.87     57.01 o
  -7   1   8     1866.90     1835.40    204.40 o
  -6   1   8     1256.95     1198.15     46.51 o
  -5   1   8      499.40      497.19     28.26 o
  -4   1   8      103.64       84.66     37.84 o
  -3   1   8      686.16      639.06    108.40 o
  -2   1   8     6218.73     6028.87    429.09 o
  -1   1   8     7917.17     7925.92    263.59 o
   0   1   8     3254.34     3492.72    128.11 o
   1   1   8       10.98       21.64     45.12 o
   2   1   8     2042.88     2014.60     61.87 o
   3   1   8     1498.05     1527.96     50.57 o
   4   1   8     2174.94     2145.18     90.03 o
   5   1   8     1000.10      933.51     63.03 o
   6   1   8     1734.68     1759.83     84.02 o
   7   1   8      216.45      271.26     44.24 o
   8   1   8       34.49      -41.77     41.77 o
   9   1   8     1033.66     1012.01     67.27 o
  10   1   8     1054.16      915.59     68.91 o
 -10   2   8      798.60      754.21     62.70 o
  -9   2   8      177.07       31.06     44.44 o
  -8   2   8       30.96       17.20     61.93 o
  -7   2   8     1025.41     1037.45     55.81 o
  -6   2   8     5168.05     5486.74    194.01 o
  -5   2   8     5367.54     5369.70    202.70 o
  -4   2   8     2167.47     2000.27     78.51 o
  -3   2   8      685.93      626.37     99.05 o
  -2   2   8       43.05       81.00     77.20 o
  -1   2   8     2034.55     1874.43    128.51 o
   0   2   8     4100.52     3912.61    206.25 o
   1   2   8     9432.55     9603.53    439.47 o
   2   2   8     5915.89     5949.47    161.92 o
   3   2   8      724.91      786.01     43.28 o
   4   2   8      945.65      825.31     58.01 o
   5   2   8     3830.11     3972.00    149.55 o
   6   2   8     2572.81     2468.37     89.49 o
   7   2   8     1347.07     1386.81     84.32 o
   8   2   8      329.48      361.85     52.95 o
   9   2   8      147.42      113.07     46.68 o
  10   2   8        7.65      -45.59     45.59 o
 -10   3   8      674.23      604.43     72.25 o
  -9   3   8     1638.19     1264.08     82.10 o
  -8   3   8      546.80      606.48     52.90 o
  -7   3   8      218.65      230.49     38.14 o
  -6   3   8      242.30      197.76     31.86 o
  -5   3   8     2395.90     2509.08     99.22 o
  -4   3   8     7361.84     7559.85    201.45 o
  -3   3   8     6251.69     6308.78    170.98 o
  -2   3   8     1526.67     1610.34    126.99 o
  -1   3   8      196.32       43.93     72.52 o
   0   3   8     3136.52     2721.08    158.20 o
   1   3   8     6143.63     6130.90    166.25 o
   2   3   8     4574.05     4356.04    200.27 o
   3   3   8     3956.39     4026.00    120.19 o
   4   3   8     3311.62     3355.92    103.38 o
   5   3   8      648.99      646.60     55.43 o
   6   3   8      265.36      195.88     49.52 o
   7   3   8     2157.25     2269.52    139.50 o
   8   3   8     3111.94     3310.16    115.78 o
   9   3   8     1376.44     1373.25     70.17 o
  10   3   8      350.14      333.93     52.68 o
  11   3   8        5.39      -43.89     61.36 o
  -9   4   8      551.08      552.14     53.60 o
  -8   4   8     2465.54     2649.79    107.52 o
  -7   4   8     1968.16     1860.79     71.87 o
  -6   4   8     1756.16     1697.48     68.89 o
  -5   4   8       11.25      -52.46     52.46 o
  -4   4   8      197.98      204.01     21.71 o
  -3   4   8     2257.66     2332.60     73.24 o
  -2   4   8     2181.51     2249.06    103.26 o
  -1   4   8     4455.31     4513.51    128.67 o
   0   4   8     6308.76     6058.31    144.75 o
   1   4   8      344.02      335.50     22.16 o
   2   4   8     1865.57     1787.02     67.50 o
   3   4   8     7236.66     7123.55    201.07 o
   4   4   8     4048.92     4061.31    121.39 o
   5   4   8     2709.03     2810.03     91.53 o
   6   4   8      548.97      424.06     53.44 o
   7   4   8       13.92      -46.78     54.15 o
   8   4   8      171.10       33.22     62.23 o
   9   4   8      916.84      910.16     70.95 o
  10   4   8     1273.19     1167.36     84.57 o
  11   4   8     1079.43     1118.05     71.62 o
  -9   5   8       63.96       94.26     57.12 o
  -8   5   8       58.34       69.09     40.43 o
  -7   5   8      841.68      899.49     50.47 o
  -6   5   8     2334.00     2281.68     82.37 o
  -5   5   8     6405.22     6594.97    272.93 o
  -4   5   8     2865.64     2977.59    202.88 o
  -3   5   8      740.77      697.57     29.69 o
  -2   5   8      353.45      334.43     28.57 o
  -1   5   8     1135.57     1215.37     51.37 o
   0   5   8     4219.14     4261.02    104.75 o
   1   5   8     5582.67     5696.90    137.00 o
   2   5   8     3603.13     3422.75    107.17 o
   3   5   8     1385.63     1369.96     62.48 o
   4   5   8      514.02      474.09     38.91 o
   5   5   8     2655.34     2680.43     87.80 o
   6   5   8     4358.94     4293.20    107.41 o
   7   5   8     1692.39     1768.22     82.27 o
   8   5   8      860.10      926.80     66.34 o
   9   5   8       12.73      -69.67     69.67 o
  10   5   8      239.60      102.34     62.16 o
  11   5   8      453.87      388.80     75.14 o
  -8   6   8      502.01      467.38     90.35 o
  -7   6   8        2.08       -4.61     32.45 o
  -6   6   8      303.86      176.19     47.51 o
  -5   6   8      869.41      880.23     55.20 o
  -4   6   8     2932.75     3003.19    153.52 o
  -3   6   8     3579.61     3851.52     95.61 o
  -2   6   8     5413.82     5433.26    129.77 o
  -1   6   8      889.36      886.26     36.30 o
   0   6   8      311.40      285.21     24.89 o
   1   6   8     7715.57     7859.25    213.23 o
   2   6   8     8440.10     8150.56    222.29 o
   3   6   8     4937.14     5064.35    189.07 o
   4   6   8     1066.15     1118.10    191.03 o
   5   6   8       72.87       58.62     57.09 o
   6   6   8       91.67      115.67     47.72 o
   7   6   8     1178.18     1233.37     47.01 o
   8   6   8     2120.07     2109.43     97.99 o
   9   6   8     2571.98     2580.92    150.02 o
  10   6   8      595.37      579.41    101.08 o
  11   6   8        0.25      -58.20     58.20 o
  -7   7   8     1861.65     2057.02    103.88 o
  -6   7   8      827.67      821.56     67.14 o
  -5   7   8        3.51      -37.72     37.72 o
  -4   7   8      554.24      596.31     40.59 o
  -3   7   8     1609.15     1635.67     48.17 o
  -2   7   8     1486.64     1513.72     55.61 o
  -1   7   8     2470.66     2402.64     73.24 o
   0   7   8      678.95      639.04     32.74 o
   1   7   8       95.30       65.61     24.70 o
   2   7   8      834.30      904.54     43.10 o
   3   7   8     4065.76     4090.37    160.90 o
   4   7   8     6830.94     6897.27    251.66 o
   5   7   8     4370.30     4396.63    142.80 o
   6   7   8      569.62      528.62     50.90 o
   7   7   8       17.13       82.07     28.89 o
   8   7   8      418.10      412.13     51.82 o
   9   7   8      876.02      846.09     44.16 o
  10   7   8     1233.30     1333.97    100.79 o
  11   7   8      783.21      690.27    122.70 o
  -7   8   8      295.12      273.99     54.81 o
  -6   8   8     1931.08     1904.66    100.73 o
  -5   8   8     1818.58     1993.92     77.43 o
  -4   8   8     1610.93     1613.64     67.52 o
  -3   8   8      221.09      256.79     29.35 o
  -2   8   8      357.41      441.11     38.24 o
  -1   8   8     1915.40     1965.30    126.88 o
   0   8   8     3215.09     3363.60    120.15 o
   1   8   8     1291.41     1246.65     85.49 o
   2   8   8      358.66      268.94     33.28 o
   3   8   8       29.45      -31.85     31.85 o
   4   8   8      100.86      -35.99     73.61 o
   5   8   8     1888.19     1938.26     78.77 o
   6   8   8     2297.00     2331.61     93.76 o
   7   8   8     2583.85     2654.00     98.55 o
   8   8   8     1182.69     1230.66     53.13 o
   9   8   8       64.61      -31.20     31.20 o
  10   8   8      334.61      329.48     39.23 o
  11   8   8      704.31      773.83     87.94 o
  -6   9   8       52.70      -17.58     41.81 o
  -5   9   8     1624.37     1711.38     81.76 o
  -4   9   8     1310.19     1363.22     62.12 o
  -3   9   8     2250.03     2495.47    144.93 o
  -2   9   8     1042.77     1080.16     55.12 o
  -1   9   8      497.35      524.30     43.59 o
   0   9   8      194.68      254.84     44.41 o
   1   9   8     2095.96     2144.10    112.39 o
   2   9   8     4779.28     4483.52    119.99 o
   3   9   8     3811.35     3677.96    169.24 o
   4   9   8      779.28      732.49     71.59 o
   5   9   8      129.27      148.25     37.61 o
   6   9   8      897.48      940.64     63.18 o
   7   9   8      697.57      686.68     59.47 o
   8   9   8     1208.51     1247.68    116.07 o
   9   9   8     1346.54     1418.52     89.46 o
  10   9   8      700.30      691.03     49.13 o
  11   9   8        3.32      -63.33     82.79 o
  -5  10   8      113.67      144.85     44.39 o
  -4  10   8      393.03      436.77     54.18 o
  -3  10   8      933.30      932.32     90.57 o
  -2  10   8     2824.69     2873.63    107.15 o
  -1  10   8     1340.76     1331.17     54.26 o
   0  10   8      695.37      683.95     42.82 o
   1  10   8        4.52       -7.46     49.32 o
   2  10   8      170.91       63.33     40.06 o
   3  10   8     1641.67     1667.87    128.64 o
   4  10   8     2901.78     2949.64     91.46 o
   5  10   8     2304.58     2324.32     80.51 o
   6  10   8     1678.31     1663.26     73.42 o
   7  10   8        1.14      -38.96     50.59 o
   8  10   8      637.01      612.30     44.37 o
   9  10   8      746.43      759.82     77.12 o
  10  10   8      789.32      865.13     58.02 o
  -4  11   8      279.78      426.10     81.65 o
  -3  11   8       15.42       10.00     64.47 o
  -2  11   8       93.88       26.88     41.25 o
  -1  11   8      863.67      866.44     70.27 o
   0  11   8     1546.29     1642.25     66.86 o
   1  11   8     1962.75     2082.24     78.89 o
   2  11   8      359.63      266.69     63.71 o
   3  11   8        0.03      -28.76     37.89 o
   4  11   8      610.70      664.37     57.57 o
   5  11   8      889.61      844.17     49.14 o
   6  11   8      734.28      820.82     70.64 o
   7  11   8      698.04      779.46     45.56 o
   8  11   8      436.12      441.77     54.80 o
   9  11   8       18.12        8.80     31.98 o
  10  11   8      114.52      113.48     38.45 o
  -2  12   8      265.35      183.64     69.69 o
  -1  12   8       22.03       -6.68     67.95 o
   0  12   8       63.94       93.00     38.71 o
   1  12   8      270.13      292.27     43.28 o
   2  12   8     1448.34     1401.90    117.22 o
   3  12   8     1448.03     1400.42    118.23 o
   4  12   8      832.48      877.95     63.14 o
   5  12   8       11.83      172.84     78.57 o
   6  12   8      240.22      224.74     55.18 o
   7  12   8      765.06      792.47     50.79 o
   8  12   8      499.70      545.69     47.28 o
   9  12   8      357.44      399.75     98.04 o
   0  13   8      147.38       75.78     67.74 o
   1  13   8       10.61      -26.38     40.26 o
   2  13   8      143.99       23.75     54.71 o
   3  13   8      771.73      684.60     52.76 o
   4  13   8      872.20      857.56     84.58 o
   5  13   8      691.03      723.79     40.58 o
   6  13   8      259.94      309.68     64.12 o
   7  13   8       33.90      -29.35     35.97 o
   8  13   8      205.76      140.60     39.56 o
   3  14   8        8.94      -52.18     52.18 o
   4  14   8      348.12      381.26     57.52 o
   5  14   8      762.13      648.53     66.25 o
  -4  -7   9      195.23      203.86     95.14 o
  -3  -7   9      528.29      537.80     50.59 o
  -2  -7   9      257.65      166.02     43.98 o
  -1  -7   9        4.81      -40.85     40.85 o
  -7  -6   9      524.11      568.72    127.70 o
  -6  -6   9      171.84      119.76     32.74 o
  -5  -6   9        6.37      -43.96     54.09 o
  -4  -6   9       88.16       94.54     24.78 o
  -3  -6   9      153.39       45.87     46.30 o
  -2  -6   9      511.10      561.67     44.15 o
  -1  -6   9      434.70      462.42    104.59 o
   0  -6   9      413.78      332.48     84.15 o
   1  -6   9       65.06      -11.31     96.87 o
   2  -6   9       13.87      -58.60     58.60 o
  -8  -5   9        1.58      -45.26     59.04 o
  -7  -5   9      364.54      397.66     60.24 o
  -6  -5   9      699.23      675.89     57.51 o
  -5  -5   9     1175.79     1196.93     51.77 o
  -4  -5   9      762.38      691.02     42.23 o
  -3  -5   9       20.99      -10.92     31.17 o
  -2  -5   9      312.26      305.63     32.38 o
  -1  -5   9      896.48      865.85     59.12 o
   0  -5   9      731.46      571.46    100.90 o
   1  -5   9      474.42      548.09     98.83 o
   2  -5   9      171.82      257.02     57.77 o
   3  -5   9       77.30      106.55     44.25 o
   4  -5   9        2.10       16.73     40.08 o
  -9  -4   9      656.56      648.19    107.80 o
  -8  -4   9      310.12      171.83     49.34 o
  -7  -4   9       36.34       71.25     26.31 o
  -6  -4   9      338.28      330.01     58.93 o
  -5  -4   9      445.14      404.38     37.80 o
  -4  -4   9      645.96      712.13     53.75 o
  -3  -4   9      873.39      959.46     56.20 o
  -2  -4   9      878.69      844.90     59.84 o
  -1  -4   9      320.57      333.84     49.57 o
   0  -4   9      132.28        4.13     71.54 o
   1  -4   9     1021.04      938.30     94.92 o
   2  -4   9     1726.07     2083.01    120.58 o
   3  -4   9      595.41      634.02     46.38 o
   4  -4   9       88.37       36.33     26.66 o
   5  -4   9        1.03      -13.69     52.03 o
  -9  -3   9      297.07      398.52     46.66 o
  -8  -3   9      921.85      981.87     83.10 o
  -7  -3   9      976.77      961.00     79.77 o
  -6  -3   9      644.97      581.77     34.25 o
  -5  -3   9        5.68      -61.91     61.91 o
  -4  -3   9      141.74      113.30     38.07 o
  -3  -3   9     1491.79     1477.00     83.25 o
  -2  -3   9      751.64      862.01     73.46 o
  -1  -3   9      794.28      774.19     63.77 o
   0  -3   9      633.84      602.24     87.69 o
   1  -3   9      480.17      480.79     82.41 o
   2  -3   9        3.90      -26.19     26.19 o
   3  -3   9      698.40      707.28     39.53 o
   4  -3   9     1126.21     1169.43     47.54 o
   5  -3   9     1315.17     1382.55     77.09 o
   6  -3   9      192.74      192.07     48.37 o
  -9  -2   9       76.53       -6.37     48.42 o
  -8  -2   9      172.73       38.24     38.45 o
  -7  -2   9      529.30      469.18     54.27 o
  -6  -2   9      953.14      885.65     54.35 o
  -5  -2   9     1141.56     1291.50     64.69 o
  -4  -2   9      804.28      862.18     80.63 o
  -3  -2   9      491.08      542.40    134.00 o
  -2  -2   9      587.79      547.94     96.06 o
  -1  -2   9     2673.56     2504.42    170.16 o
   0  -2   9     3792.81     3692.98    216.36 o
   1  -2   9     1996.72     2049.10    102.58 o
   2  -2   9      604.69      600.30     36.79 o
   3  -2   9        1.66       43.67     23.88 o
   4  -2   9       41.38       90.43     19.45 o
   5  -2   9      186.71       63.71     50.01 o
   6  -2   9      724.87      671.35     99.16 o
   7  -2   9      959.00     1031.23     71.08 o
 -10  -1   9      619.98      706.89     90.67 o
  -9  -1   9     1222.23     1192.12     71.06 o
  -8  -1   9     1239.37     1068.94     72.24 o
  -7  -1   9       62.04       10.07     35.97 o
  -6  -1   9      265.36      258.53     24.90 o
  -5  -1   9     1674.11     1745.90     72.02 o
  -4  -1   9     1725.36     1885.99    106.75 o
  -3  -1   9     1462.30     1524.87    112.53 o
  -2  -1   9      893.32      752.10     61.82 o
  -1  -1   9       44.87       29.96     49.32 o
   0  -1   9      693.13      836.68     60.44 o
   1  -1   9     2852.85     2815.80    108.75 o
   2  -1   9     5667.99     6041.30    171.13 o
   3  -1   9     3615.30     3576.49    104.34 o
   4  -1   9      199.06      220.06     35.58 o
   5  -1   9       21.14       59.99     40.22 o
   6  -1   9      177.88      176.58     49.48 o
   7  -1   9      458.27      434.03     50.12 o
   8  -1   9      468.02      342.89     62.90 o
 -10   0   9       72.09       23.55     45.93 o
  -9   0   9      560.46      442.67     51.11 o
  -8   0   9     1008.26      967.12     45.04 o
  -7   0   9     1692.31     1705.26     59.74 o
  -6   0   9     1043.70     1014.91     40.32 o
  -5   0   9      639.61      636.66     47.06 o
  -4   0   9      321.58      411.78    103.89 o
  -3   0   9     2320.39     2328.39    109.94 o
  -2   0   9     5225.65     4804.17    214.52 o
  -1   0   9     4328.97     4509.47    167.34 o
   0   0   9      529.26      597.49     50.58 o
   1   0   9        3.30        4.16     29.44 o
   2   0   9      643.88      647.69     29.56 o
   3   0   9      651.77      659.76     31.79 o
   4   0   9     3012.22     3013.70    125.31 o
   5   0   9     1325.35     1316.27     70.05 o
   6   0   9      812.62      831.93    126.28 o
   7   0   9       34.04        4.97     52.02 o
   8   0   9      382.26      410.49     50.28 o
  -9   1   9       13.52       44.98     39.46 o
  -8   1   9      363.14      475.50     51.16 o
  -7   1   9      865.96      784.32     36.40 o
  -6   1   9     2081.51     2124.57     70.15 o
  -5   1   9     1008.85      995.43     38.35 o
  -4   1   9     1426.83     1501.05     88.19 o
  -3   1   9      196.99      338.94     63.69 o
  -2   1   9       16.14      -21.66     54.00 o
  -1   1   9     2594.99     2698.59    116.21 o
   0   1   9     6867.54     7080.99    332.92 o
   1   1   9     7597.61     7838.26    361.95 o
   2   1   9     2920.14     3117.27     99.54 o
   3   1   9       29.07      -17.21     18.87 o
   4   1   9      125.32       98.56     66.05 o
   5   1   9      837.98      856.39     56.46 o
   6   1   9     1055.87     1075.12     68.50 o
   7   1   9     1096.00     1103.21     68.15 o
   8   1   9      586.15      658.42     58.72 o
   9   1   9       20.76       67.84     51.25 o
  -9   2   9      976.70      970.29     83.31 o
  -8   2   9      494.09      497.59     44.69 o
  -7   2   9      106.78       13.37    105.68 o
  -6   2   9      111.74      152.39     20.87 o
  -5   2   9     2899.49     2979.73     98.15 o
  -4   2   9     4002.87     4210.95    243.98 o
  -3   2   9     2599.17     2642.58    172.87 o
  -2   2   9      492.59      317.04     89.26 o
  -1   2   9       86.53      128.62     62.84 o
   0   2   9      837.99      739.99     69.91 o
   1   2   9     2075.42     2064.59    125.90 o
   2   2   9     5128.18     5283.40    167.29 o
   3   2   9     5268.19     5390.25    193.62 o
   4   2   9     3406.94     3292.97     95.36 o
   5   2   9      338.27      336.42     46.86 o
   6   2   9      309.67      257.06     44.81 o
   7   2   9     1644.17     1683.58     76.50 o
   8   2   9     1566.24     1593.07     74.61 o
   9   2   9      643.31      650.54     59.05 o
  -9   3   9      499.18      346.68     63.22 o
  -8   3   9     2084.38     2114.00     85.50 o
  -7   3   9     1083.84     1255.80     60.29 o
  -6   3   9      947.58      897.32     81.82 o
  -5   3   9      241.41      239.55     28.78 o
  -4   3   9      155.35      187.36     30.72 o
  -3   3   9     3769.85     3924.22    151.49 o
  -1   3   9     3805.73     3375.50    187.77 o
   0   3   9     2475.54     2232.68    140.26 o
   1   3   9      480.05      500.63     58.82 o
   2   3   9     1924.34     1923.31     81.80 o
   3   3   9     2986.71     2926.74    111.74 o
   4   3   9     1591.55     1561.41     96.59 o
   5   3   9     1817.20     1832.46     93.52 o
   6   3   9     1251.04     1247.49     64.78 o
   7   3   9       52.60       19.50     43.57 o
   8   3   9      339.78      350.00     46.40 o
   9   3   9     1272.08     1343.07     71.91 o
  10   3   9      830.54      724.57     57.35 o
  -9   4   9       34.23      -44.23     44.33 o
  -8   4   9       82.18       30.77     46.62 o
  -7   4   9     2376.62     2508.10     91.61 o
  -6   4   9     2305.80     2293.70     80.58 o
  -5   4   9     3554.17     3462.87    128.57 o
  -4   4   9      712.78      721.32     34.15 o
  -3   4   9       31.66       37.92     39.40 o
  -2   4   9     1412.52     1540.18     82.68 o
  -1   4   9     1361.91     1367.50     93.24 o
   0   4   9     3199.79     3137.82     81.37 o
   1   4   9     8281.18     8059.44    189.62 o
   2   4   9     1836.29     1747.82     67.41 o
   3   4   9       76.84       46.00     32.63 o
   4   4   9     1350.38     1309.10     57.02 o
   5   4   9     2385.87     2274.16     76.55 o
   6   4   9     2847.43     2888.59    126.56 o
   7   4   9      858.50      909.48     66.68 o
   8   4   9      267.33      325.58     54.81 o
   9   4   9        1.13       28.13     55.97 o
  10   4   9      106.37       69.55     77.81 o
  -8   5   9      620.89      620.20     82.58 o
  -7   5   9       75.82       56.08     48.58 o
  -6   5   9      398.88      399.87     38.67 o
  -5   5   9     1385.03     1426.22     57.45 o
  -4   5   9     4162.60     4185.48    125.46 o
  -3   5   9     3008.60     3135.63    261.92 o
  -2   5   9     1799.51     1870.25     71.49 o
  -1   5   9       32.85       56.97     24.90 o
   0   5   9      346.45      362.95     23.38 o
   1   5   9     3350.42     3256.78     85.58 o
   2   5   9     5088.36     4909.39    121.87 o
   3   5   9     3965.33     3819.45    119.41 o
   4   5   9     1670.70     1715.24     69.47 o
   5   5   9      366.43      355.21     40.21 o
   6   5   9      194.34      206.75     32.71 o
   7   5   9     2421.63     2349.01    120.80 o
   8   5   9     2774.06     3219.51    150.74 o
   9   5   9     1435.69     1302.23    144.88 o
  10   5   9      211.36      148.58    113.02 o
  -8   6   9      978.33      996.47    135.69 o
  -7   6   9     1718.56     1777.17     85.53 o
  -6   6   9      267.90      283.01     39.27 o
  -5   6   9        1.69      -27.09     27.09 o
  -4   6   9      619.76      712.79     39.24 o
  -3   6   9     1794.21     1853.39     64.60 o
  -2   6   9     2497.56     2603.48     77.68 o
  -1   6   9     4776.11     4885.40    120.10 o
   0   6   9     2663.16     2692.36     73.26 o
   1   6   9      460.08      446.84     27.61 o
   2   6   9     1785.61     1804.64     56.12 o
   3   6   9     4219.69     3976.77    148.47 o
   4   6   9     4137.34     3836.44    121.36 o
   5   6   9     1998.32     1966.64     73.42 o
   6   6   9      533.94      581.04     52.94 o
   7   6   9       31.08       15.57     46.79 o
   8   6   9      209.97       85.55     80.35 o
   9   6   9      975.78     1004.78     85.37 o
  10   6   9     1417.04     1299.37     99.41 o
  -7   7   9      360.99      425.74     63.52 o
  -6   7   9     1943.14     2012.46     96.46 o
  -5   7   9     1405.33     1535.36     82.20 o
  -4   7   9      818.18      812.91     43.89 o
  -3   7   9       35.91       53.95     16.99 o
  -2   7   9     1776.38     1920.35     56.76 o
  -1   7   9     3408.61     3414.60     87.67 o
   0   7   9     4596.57     4629.51    130.66 o
   1   7   9     2896.72     2888.70     89.93 o
   2   7   9     2212.91     2191.70     74.73 o
   3   7   9       39.23       49.92     30.72 o
   4   7   9      361.60      308.37     73.23 o
   5   7   9     2258.84     2188.00    109.03 o
   6   7   9     2785.28     2878.45    137.59 o
   7   7   9     1453.51     1429.16     61.26 o
   8   7   9      154.81      117.78     25.33 o
   9   7   9       18.48      -27.79     61.10 o
  10   7   9      104.85      114.92     70.45 o
  11   7   9      404.86      452.30    105.14 o
  -6   8   9       48.63        4.45     44.75 o
  -5   8   9     1109.85     1107.14     57.48 o
  -4   8   9     1234.53     1230.96     58.12 o
  -3   8   9     2161.55     2420.02     95.82 o
  -2   8   9     1230.05     1337.78     53.60 o
  -1   8   9      206.57      133.07     32.04 o
   0   8   9     1353.15     1334.96     65.18 o
   1   8   9     6323.97     6273.63    174.98 o
   2   8   9     4959.60     4874.33    143.20 o
   3   8   9     2259.21     2224.03     99.13 o
   4   8   9      176.69      268.55     94.05 o
   5   8   9       37.20      -48.39     56.50 o
   6   8   9      307.04      267.03     54.23 o
   7   8   9      678.86      705.30     42.80 o
   8   8   9     1596.77     1774.25     66.05 o
   9   8   9     1326.24     1326.29     55.01 o
  10   8   9      318.37       -4.89    109.81 o
  -5   9   9       19.88      102.69     48.59 o
  -4   9   9      841.74      949.47     67.76 o
  -3   9   9     1012.24     1064.91     44.94 o
  -2   9   9     1907.16     2078.13    120.41 o
  -1   9   9     1777.63     1758.60     75.19 o
   0   9   9     2061.09     2069.80     82.40 o
   1   9   9      394.08      384.37     31.61 o
   2   9   9      485.33      446.80     37.84 o
   3   9   9     2616.20     2542.57    112.81 o
   4   9   9     3143.93     3219.62    113.38 o
   5   9   9     1786.43     1829.82    106.59 o
   6   9   9      336.66      390.70     90.24 o
   7   9   9       78.04       19.86     27.61 o
   8   9   9      424.68      406.20     54.08 o
   9   9   9      821.18      808.57     75.11 o
  10   9   9     1068.00     1251.18    136.12 o
  -4  10   9      542.01      588.23    122.32 o
  -3  10   9        5.38      -18.40     43.17 o
  -2  10   9      346.03      411.91     38.30 o
  -1  10   9     2277.87     2149.37     85.36 o
   0  10   9     2317.41     2338.75     95.81 o
   1  10   9     1932.21     1954.88     85.07 o
   2  10   9      555.16      543.99     42.39 o
   3  10   9      190.05      271.95     46.66 o
   4  10   9       62.00       72.40     50.25 o
   5  10   9      481.08      520.15     45.83 o
   6  10   9     1939.23     1892.65     82.50 o
   7  10   9     1738.40     1794.06     67.28 o
   8  10   9      138.87      150.58     99.05 o
   9  10   9       33.33      106.42     59.18 o
  10  10   9      409.52      396.63    120.79 o
  -3  11   9      493.86      551.13     80.46 o
  -2  11   9      226.96      290.35     36.72 o
  -1  11   9       73.32      121.70     52.19 o
   0  11   9      419.58      426.75     46.24 o
   1  11   9     1324.72     1379.22     61.37 o
   2  11   9     2742.16     2793.85     98.46 o
   3  11   9     1149.98      999.76     78.60 o
   4  11   9      456.11      476.13     70.27 o
   5  11   9       48.61       49.36     40.93 o
   6  11   9       76.01      101.74     41.23 o
   7  11   9      393.27      400.82     39.94 o
   8  11   9     1132.69     1145.80     56.17 o
   9  11   9      526.34      554.67     45.67 o
  -2  12   9      721.68      663.23     78.17 o
  -1  12   9      525.72      618.79     46.24 o
   0  12   9      137.70      116.06     53.82 o
   1  12   9        0.14      -32.99     32.99 o
   2  12   9      207.56      149.40     36.67 o
   3  12   9      866.39      902.80     60.11 o
   4  12   9     1161.43     1091.37     61.15 o
   5  12   9     1129.86     1162.20     72.16 o
   6  12   9      149.18      131.24     35.60 o
   7  12   9       12.07       -2.61     32.06 o
   8  12   9      224.75      207.99     43.64 o
   1  13   9      470.09      359.96     78.83 o
   2  13   9      213.60      129.33     74.42 o
   3  13   9       10.20       -3.32     44.85 o
   4  13   9      239.21      193.61     52.21 o
   5  13   9      507.83      484.28    121.68 o
   6  13   9      604.78      657.71     65.69 o
   7  13   9      440.35      397.99     42.92 o
  -4  -6  10      112.62       65.78     79.15 o
  -3  -6  10        1.07     -129.93    129.93 o
  -2  -6  10       82.98       86.44     94.48 o
  -1  -6  10      259.56      304.21    105.79 o
  -6  -5  10        9.59       27.83     48.38 o
  -5  -5  10      205.74      269.30     65.94 o
  -4  -5  10      524.36      558.82     57.31 o
  -3  -5  10      852.75      897.91     63.57 o
  -2  -5  10      526.93      496.52     70.26 o
  -1  -5  10       24.65       40.45     72.19 o
   0  -5  10      344.05      374.67     98.29 o
   1  -5  10      482.94      413.92     93.94 o
   2  -5  10      315.96      304.21     74.80 o
  -7  -4  10      664.39      634.06     73.61 o
  -6  -4  10      398.05      437.08     56.96 o
  -5  -4  10        5.60      -19.77     62.04 o
  -4  -4  10       96.50       94.65     50.62 o
  -3  -4  10      473.18      564.64     53.03 o
  -2  -4  10      633.93      606.94     95.35 o
  -1  -4  10      711.26      912.32     91.66 o
   1  -4  10       66.44      162.00     73.06 o
   2  -4  10       98.76      -56.54     64.47 o
   3  -4  10      713.46      719.07    108.29 o
  -8  -3  10       54.52       33.81     79.32 o
  -7  -3  10      266.83      168.90     41.05 o
  -6  -3  10      734.50      815.56     59.46 o
  -5  -3  10     1135.99     1210.86     66.72 o
  -4  -3  10      339.62      320.46     45.83 o
  -3  -3  10       28.88      -56.50     63.66 o
  -2  -3  10      607.98      602.22     71.89 o
  -1  -3  10     1037.75      964.75    138.08 o
   0  -3  10      999.18     1146.92    142.54 o
   1  -3  10      309.76      269.64     70.35 o
   2  -3  10      261.02      305.89     46.45 o
   3  -3  10      106.47      208.54     45.66 o
   4  -3  10       11.94      -35.50     35.50 o
   5  -3  10      365.24      365.61     48.24 o
  -8  -2  10      412.64      285.42     47.85 o
  -7  -2  10       11.86      -49.88     88.64 o
  -6  -2  10      288.10      265.88     73.39 o
  -5  -2  10      681.43      674.30     53.09 o
  -4  -2  10      702.52      686.79     82.04 o
  -3  -2  10     1002.76     1166.44    100.35 o
  -2  -2  10      954.72      918.50     72.74 o
  -1  -2  10       77.79       72.50     43.11 o
   0  -2  10      192.23      175.57     50.86 o
   1  -2  10     1531.54     1753.49     82.14 o
   2  -2  10     1790.10     1881.25     88.38 o
   3  -2  10     1041.21     1012.56     43.93 o
   4  -2  10       99.28      139.94     35.29 o
   5  -2  10        2.28      -10.10     52.73 o
   6  -2  10       61.43       92.20     59.64 o
  -9  -1  10      444.03      292.91    116.23 o
  -8  -1  10      886.28      950.90     62.01 o
  -7  -1  10     1423.19     1381.13     68.79 o
  -6  -1  10      347.37      200.28     73.89 o
  -5  -1  10        1.08      -39.91     60.29 o
  -4  -1  10      653.16      699.68    102.04 o
  -3  -1  10     1200.55     1296.83     84.67 o
  -2  -1  10     1789.58     1578.09     87.94 o
  -1  -1  10     1950.81     1864.10     89.15 o
   0  -1  10      398.19      431.75     52.95 o
   1  -1  10      144.98      132.64     49.04 o
   2  -1  10      143.09      116.50     32.12 o
   3  -1  10     1084.30     1058.23    144.33 o
   4  -1  10     2447.15     2513.65    189.89 o
   5  -1  10     1193.97     1228.19     88.72 o
   6  -1  10      172.86      221.26     47.48 o
   7  -1  10       15.26      115.42     63.28 o
  -9   0  10        8.26       24.20    104.49 o
  -8   0  10      253.27      218.46     27.02 o
  -7   0  10      972.51      858.22     38.80 o
  -6   0  10     1697.40     1706.37     70.80 o
  -5   0  10     1009.28      981.36     53.29 o
  -4   0  10     1257.15     1263.99     86.67 o
  -3   0  10      125.86       66.60     61.68 o
  -2   0  10      173.21      149.56    122.86 o
  -1   0  10     2489.45     2556.18    113.09 o
   0   0  10     3847.66     4125.82    220.28 o
   1   0  10     1383.06     1403.46     68.94 o
   2   0  10      178.96      191.56     38.94 o
   3   0  10       15.95        1.01     18.54 o
   4   0  10      409.32      400.92     89.16 o
   5   0  10      850.02      884.33    104.27 o
   6   0  10      851.40      729.33     76.54 o
   7   0  10     1079.55     1027.22     63.95 o
  -9   1  10      894.22      794.79    106.01 o
  -8   1  10      558.81      548.14     75.84 o
  -7   1  10       35.19      -22.15     67.29 o
  -6   1  10      577.54      636.18     46.58 o
  -5   1  10     1984.94     2004.51     91.16 o
  -4   1  10     2630.67     2605.40    181.79 o
  -3   1  10     2305.90     2232.68    162.00 o
  -2   1  10      800.99      853.50    104.05 o
  -1   1  10      382.33      390.11     80.78 o
   0   1  10      263.84      177.44     50.12 o
   1   1  10     1423.11     1508.79     99.92 o
   2   1  10     2642.20     2805.45    108.87 o
   3   1  10     1333.07     1401.26     48.75 o
   4   1  10      570.95      538.03     57.73 o
   5   1  10       78.41       45.76     49.96 o
   6   1  10      794.89      775.09     55.92 o
   7   1  10      521.61      576.65     75.24 o
   8   1  10      725.91      672.47     96.56 o
  -9   2  10      502.14      644.06     84.97 o
  -8   2  10     1493.91     1648.80    117.47 o
  -7   2  10      952.95      923.57     57.52 o
  -6   2  10      632.67      595.46     37.84 o
  -5   2  10       45.43        5.65    101.77 o
  -4   2  10      361.61      310.09    104.49 o
  -3   2  10     2211.47     2381.53    173.74 o
  -2   2  10     6111.46     6117.35    314.65 o
  -1   2  10     3290.19     3364.08    195.05 o
   0   2  10      886.21      950.48     93.50 o
   1   2  10      194.27      164.08     36.75 o
   2   2  10      665.07      672.49     91.17 o
   3   2  10     1278.37     1285.92     60.97 o
   4   2  10     1346.76     1395.65     50.88 o
   5   2  10     1462.53     1426.35     72.98 o
   6   2  10     1167.48     1076.24     60.30 o
   7   2  10        0.93      -18.24     43.71 o
   8   2  10      317.46      206.05     39.98 o
   9   2  10      834.95      811.50     63.93 o
  -8   3  10      137.35       99.39     34.74 o
  -7   3  10     1608.11     1671.15     70.43 o
  -6   3  10     1076.24      990.84    110.14 o
  -5   3  10     1218.41     1315.25     90.85 o
  -4   3  10      679.35      657.29     59.48 o
  -3   3  10        8.25       22.83     89.92 o
  -2   3  10      278.36      336.07     89.48 o
  -1   3  10     2649.57     2443.07    162.98 o
   0   3  10     4605.22     4703.91    248.76 o
   1   3  10     5013.13     5216.73    188.53 o
   2   3  10      458.50      404.41     40.97 o
   3   3  10      224.89      220.41     41.87 o
   4   3  10     2028.43     1966.92     61.87 o
   5   3  10     2130.90     2112.75     88.06 o
   6   3  10     1865.70     1826.40     76.85 o
   7   3  10     1181.89     1301.84     67.01 o
   8   3  10      475.58      462.07     54.95 o
   9   3  10       10.35      -24.00     47.95 o
  -8   4  10      530.61      466.80     56.93 o
  -7   4  10      245.63      219.98     38.77 o
  -6   4  10      423.43      391.15     48.93 o
  -5   4  10      939.54      950.21     39.58 o
  -4   4  10     3652.92     3693.16    140.28 o
  -3   4  10     2788.07     2815.21    120.96 o
  -2   4  10      838.65      756.88     62.13 o
  -1   4  10      429.97      402.75     59.27 o
   0   4  10      372.02      358.65     37.76 o
   1   4  10     1693.24     1649.91     78.49 o
   2   4  10     3179.10     3134.45     82.90 o
   3   4  10     2669.79     2591.19     90.50 o
   4   4  10     1249.77     1289.67     56.45 o
   5   4  10       17.61       46.48     21.80 o
   6   4  10     1111.40     1089.33     76.20 o
   7   4  10     2976.17     3013.50    140.71 o
   8   4  10     1780.61     1794.51     83.36 o
   9   4  10      662.09      640.96     58.30 o
  -8   5  10      975.92      920.21     82.90 o
  -7   5  10     1422.95     1311.78     97.05 o
  -6   5  10      577.88      656.72     43.34 o
  -5   5  10        2.86       22.38     33.79 o
  -4   5  10      150.46      127.12     61.92 o
  -3   5  10     2286.22     2302.20    101.63 o
  -2   5  10     4719.99     5119.04    186.49 o
  -1   5  10     5983.79     5966.51    145.66 o
   0   5  10      620.83      595.97     28.87 o
   1   5  10        2.59        6.63     16.58 o
   2   5  10     1741.19     1744.59     55.43 o
   3   5  10     2721.58     2604.82     92.53 o
   4   5  10     1439.88     1479.59     65.90 o
   5   5  10     1493.14     1509.90     63.17 o
   6   5  10      942.05     1063.71     80.43 o
   7   5  10       98.12      160.62     65.88 o
   8   5  10      505.78      455.86     76.41 o
   9   5  10     1288.74     1365.01    126.01 o
  10   5  10     1009.52      924.62     69.96 o
  -7   6  10      889.02      999.94     69.41 o
  -6   6  10     2425.68     2491.26     97.92 o
  -5   6  10     1116.88     1139.01     52.31 o
  -4   6  10      212.44      206.57     28.05 o
  -3   6  10       24.39      133.19     98.94 o
  -2   6  10      937.11      973.58     38.42 o
  -1   6  10     2163.96     2273.86     65.69 o
   0   6  10     3861.36     3927.88    100.74 o
   1   6  10     2758.28     2784.08     77.44 o
   2   6  10     2674.13     2611.75    101.21 o
   3   6  10       14.31      -33.58     98.67 o
   4   6  10     1531.85     1540.49     67.28 o
   5   6  10     2589.96     2573.25     91.32 o
   6   6  10     2179.01     2247.56     83.74 o
   7   6  10     1149.63     1240.65     86.75 o
   8   6  10      303.21      387.82     66.03 o
   9   6  10        6.71      -72.42     72.42 o
  10   6  10      114.44      -27.77    106.93 o
  -6   7  10      181.23       97.90     45.91 o
  -5   7  10     1278.47     1275.97     55.37 o
  -4   7  10     1315.47     1308.74     85.42 o
  -3   7  10     1958.07     1981.30     96.17 o
  -2   7  10      462.75      451.81     37.62 o
  -1   7  10       24.15       42.90     20.97 o
   0   7  10      898.33      930.35     38.32 o
   1   7  10     2353.00     2364.89     68.25 o
   2   7  10     2202.50     2151.13     64.55 o
   3   7  10     2471.30     2452.98     78.03 o
   4   7  10      696.53      625.07     48.72 o
   5   7  10       68.91       28.27     35.15 o
   6   7  10      761.71      797.02     53.67 o
   7   7  10     1866.56     1838.71     61.00 o
   8   7  10     1842.29     1887.45    120.52 o
   9   7  10      701.72      673.87     87.09 o
  10   7  10      113.39       -0.54    106.55 o
  -6   8  10      266.21      139.39     44.36 o
  -5   8  10        0.64       15.63     45.47 o
  -4   8  10      579.88      580.25     58.10 o
  -3   8  10      520.94      557.15     33.51 o
  -2   8  10     1807.39     1914.40     68.23 o
  -1   8  10     1658.97     1750.34     61.41 o
   0   8  10     1487.34     1469.52     57.82 o
   1   8  10        0.15      -15.80     27.74 o
   2   8  10     1242.17     1323.55     59.91 o
   3   8  10     3221.83     3293.15    105.24 o
   4   8  10     2760.52     2766.34    129.70 o
   5   8  10      926.09      945.76     75.14 o
   6   8  10      320.55      196.82     68.66 o
   7   8  10        0.91      -36.00     43.31 o
   8   8  10      338.10      382.93     59.20 o
   9   8  10      925.00      939.61    139.01 o
  10   8  10      754.92      939.26    145.69 o
  -5   9  10     1391.90     1563.04    146.02 o
  -4   9  10      635.72      706.56     64.52 o
  -3   9  10       56.70       38.38     23.21 o
  -2   9  10      532.65      530.70     37.92 o
  -1   9  10     1812.65     1862.54     69.02 o
   0   9  10     1672.54     1583.96     96.85 o
   1   9  10     1569.99     1641.64     96.77 o
   2   9  10      182.17       27.06     45.43 o
   3   9  10       70.76       70.81     75.41 o
   4   9  10      773.57      728.62     48.12 o
   5   9  10     1936.14     1891.32    104.79 o
   6   9  10     2124.57     2077.50    120.03 o
   7   9  10     1375.83     1246.76     61.87 o
   8   9  10      135.74      150.03     41.85 o
   9   9  10       10.90      -34.23     49.69 o
  -4  10  10     1140.93     1151.18    190.60 o
  -3  10  10     1260.81     1386.63     80.85 o
  -2  10  10      394.57      425.46     36.13 o
  -1  10  10        8.38      -22.94     42.62 o
   0  10  10      994.51     1154.41     90.19 o
   1  10  10     1918.36     1918.54     82.56 o
   2  10  10     2538.15     2430.92     82.47 o
   3  10  10      662.47      629.52     47.13 o
   4  10  10       28.07       53.84     35.09 o
   5  10  10       65.49      -32.54     32.54 o
   6  10  10      302.87      292.84     73.39 o
   7  10  10      890.10      812.79     88.86 o
   8  10  10     1252.77     1337.75     67.00 o
   9  10  10      578.77      620.65     69.25 o
  -2  11  10      731.41      793.46     48.99 o
  -1  11  10      665.62      709.81     49.73 o
   0  11  10      498.42      482.79     46.52 o
   1  11  10        0.49      -45.72     45.72 o
   2  11  10      481.96      435.08     46.56 o
   3  11  10     1897.23     1931.81     72.56 o
   4  11  10     1817.38     1660.75     66.70 o
   5  11  10     1039.78      974.53     53.83 o
   6  11  10      197.25       36.93     54.53 o
   7  11  10        5.03       39.37     61.01 o
   8  11  10      374.97      427.51     55.59 o
  -1  12  10      607.82      602.14     47.13 o
   0  12  10     1205.38     1216.79     65.86 o
   1  12  10      673.06      683.77     55.06 o
   2  12  10      103.77      122.45     45.12 o
   3  12  10       45.07       18.78     47.00 o
   4  12  10      346.81      382.99     51.96 o
   5  12  10      861.06      781.50     57.90 o
   6  12  10     1323.47     1422.06    115.83 o
   7  12  10      748.11      738.22     81.12 o
   2  13  10      857.95      921.53     61.06 o
   3  13  10      517.36      382.73     51.73 o
   4  13  10       52.03       44.40     42.73 o
   5  13  10       44.41      -53.97     86.55 o
   6  13  10      295.00      251.94     58.14 o
  -5  -4  11      567.61      676.11     67.73 o
  -4  -4  11       88.10       28.95     52.75 o
  -3  -4  11        3.30       -3.27     80.65 o
  -2  -4  11      213.51      145.57    127.92 o
  -1  -4  11      310.67      367.10     58.43 o
   0  -4  11      509.91      365.75     98.40 o
   1  -4  11      347.33      311.17     82.63 o
  -6  -3  11       59.55       20.04     52.14 o
  -5  -3  11      439.27      556.03     57.65 o
  -4  -3  11     1134.75     1198.49     68.37 o
  -3  -3  11     1079.41     1101.85     90.39 o
  -2  -3  11      526.02      359.17     68.92 o
  -1  -3  11       11.64       -4.73     54.73 o
   0  -3  11      408.08      386.45     92.15 o
   1  -3  11      734.54      716.83     91.76 o
   2  -3  11      492.44      586.65     57.88 o
   3  -3  11      279.39      282.80     90.89 o
  -7  -2  11      669.16      545.48     78.93 o
  -6  -2  11      160.76      113.79     42.79 o
  -5  -2  11        9.06      -28.25     46.18 o
  -4  -2  11      539.59      690.31     87.96 o
  -3  -2  11      929.39     1028.45     86.85 o
  -2  -2  11      873.54      897.65    163.85 o
  -1  -2  11     1158.00     1256.59     80.59 o
   0  -2  11      432.22      395.08     51.81 o
   1  -2  11       31.84        9.01     45.01 o
   2  -2  11      268.24      281.34     82.85 o
   3  -2  11      793.37      757.99     58.22 o
   4  -2  11      986.76     1115.74    121.12 o
  -7  -1  11      430.77      499.30     94.70 o
  -6  -1  11     1139.54     1215.49    108.74 o
  -5  -1  11      666.85      664.70     85.46 o
  -4  -1  11      363.81      317.37     72.67 o
  -3  -1  11       33.88       25.90     62.47 o
  -2  -1  11      684.04      826.08    134.28 o
  -1  -1  11     1583.70     1813.64    137.97 o
   0  -1  11     1087.92     1181.01     72.56 o
   1  -1  11      322.74      370.70     43.88 o
   2  -1  11      212.69      252.14     42.52 o
   3  -1  11       27.39        8.97     63.93 o
   4  -1  11       60.83       29.50     29.68 o
   5  -1  11      783.45      810.47     53.04 o
  -8   0  11      168.21      325.31     90.35 o
  -7   0  11        0.18        3.81     36.78 o
  -6   0  11      218.04      152.47     36.94 o
  -5   0  11      838.29      863.52     83.83 o
  -4   0  11      720.85      878.51     76.70 o
  -3   0  11     1215.00     1369.16    170.75 o
  -2   0  11      553.85      601.34     65.44 o
  -1   0  11      232.65      285.29     56.24 o
   0   0  11      742.46      806.43     58.08 o
   1   0  11     2063.68     2103.74    124.06 o
   2   0  11     1762.13     1948.15     85.30 o
   3   0  11      686.70      676.20     40.89 o
   4   0  11       95.84      134.77     28.60 o
   5   0  11       24.78       28.52     49.58 o
   6   0  11      276.31      245.29     53.71 o
  -8   1  11     1005.33     1296.56    147.21 o
  -7   1  11     1141.61     1126.48     61.92 o
  -6   1  11      662.28      608.51     47.37 o
  -5   1  11        4.98      -35.43     35.43 o
  -4   1  11      678.86      743.58     98.94 o
  -3   1  11     1580.67     1745.38    146.02 o
  -2   1  11     2316.69     2365.44    160.37 o
  -1   1  11     1420.55     1636.87    125.36 o
   0   1  11     1035.12     1095.96     93.83 o
   1   1  11       37.49       92.64     37.54 o
   2   1  11      441.39      437.38     47.79 o
   3   1  11     1451.80     1546.52     72.82 o
   4   1  11     2739.49     2731.19    208.32 o
   5   1  11     1352.37     1384.25     70.29 o
   6   1  11       69.68      118.69     87.09 o
   7   1  11      129.75      157.21     59.12 o
  -8   2  11      275.48      212.45     85.57 o
  -7   2  11      920.14     1016.70    119.82 o
  -6   2  11      939.78      922.63     44.41 o
  -5   2  11      852.55     1010.39    134.17 o
  -4   2  11      349.93      419.25    102.64 o
  -3   2  11        1.48      -53.06     94.16 o
  -2   2  11     1006.61      946.46    117.64 o
  -1   2  11     4021.57     4271.08    237.02 o
   0   2  11     3998.76     3785.83    206.91 o
   1   2  11     2316.57     2410.66    103.99 o
   2   2  11      172.33      153.37     38.44 o
   3   2  11       22.25       70.07     34.17 o
   4   2  11      210.29      227.82     34.07 o
   5   2  11      690.92      652.74     69.53 o
   6   2  11     1779.85     1782.37     75.86 o
   7   2  11      798.14      749.16     56.84 o
   8   2  11      131.20      156.02     63.28 o
  -7   3  11        4.41      -46.10     77.96 o
  -6   3  11      771.50      829.08     56.91 o
  -5   3  11      949.89      956.23     65.33 o
  -4   3  11     1225.24     1270.93     81.22 o
  -3   3  11      446.32      585.81    110.14 o
  -2   3  11      299.66      256.81     99.38 o
  -1   3  11       34.07      -88.29     88.29 o
   0   3  11      826.54      906.34     99.27 o
   1   3  11     2202.89     2149.20     98.33 o
   2   3  11     3601.92     3600.80    139.57 o
   3   3  11     1918.70     1878.70     60.90 o
   4   3  11      545.73      565.58     29.86 o
   5   3  11       53.65       17.96     34.27 o
   6   3  11      153.06      126.51     42.05 o
   7   3  11      760.94      780.39     57.93 o
   8   3  11      590.32      582.55     54.25 o
  -7   4  11      919.86     1115.42     78.36 o
  -6   4  11      542.36      533.57     81.71 o
  -5   4  11       12.98      166.24    109.70 o
  -4   4  11      214.03      266.61     45.91 o
  -3   4  11     2926.87     3020.48    131.43 o
  -2   4  11     3059.85     3056.06    133.29 o
  -1   4  11     2170.24     2232.52    111.01 o
   0   4  11      171.69      100.00     39.47 o
   1   4  11       74.59       83.49     52.28 o
   2   4  11      609.26      540.07     58.92 o
   3   4  11     1288.86     1303.84     46.05 o
   4   4  11     1624.34     1598.60     54.07 o
   5   4  11     1785.92     1862.68     58.88 o
   6   4  11      509.07      459.16     73.22 o
   7   4  11        1.71      -44.76     44.76 o
   8   4  11      381.65      331.00     70.11 o
  -7   5  11     1073.30     1169.24    135.25 o
  -6   5  11     1952.33     1923.21     73.39 o
  -5   5  11     1208.48     1284.70    144.17 o
  -4   5  11      248.29      315.75     48.49 o
  -3   5  11      162.30       87.50     55.40 o
  -2   5  11      809.27      757.13     66.98 o
  -1   5  11     4455.83     4512.63    139.51 o
   0   5  11     5867.20     5757.45    267.73 o
   1   5  11     2402.98     2473.06     90.97 o
   2   5  11      549.34      516.52     26.98 o
   3   5  11      220.63      192.15     22.55 o
   4   5  11     1179.37     1160.16     57.13 o
   5   5  11     1317.90     1321.56     57.04 o
   6   5  11     1176.98     1198.32     79.50 o
   7   5  11      678.48      813.24    102.91 o
   8   5  11      150.05      141.67     94.16 o
   9   5  11       46.90       84.86     96.73 o
  -6   6  11      228.10      272.20     92.91 o
  -5   6  11     2270.32     2586.10    165.15 o
  -4   6  11     2116.86     2140.56    198.48 o
  -3   6  11     1444.38     1573.80    103.18 o
  -2   6  11      373.68      282.24     33.83 o
  -1   6  11      134.78      109.79     21.27 o
   0   6  11     1408.81     1267.37     44.71 o
   1   6  11     2349.14     2336.35     73.18 o
   2   6  11     1693.61     1650.59     80.96 o
   3   6  11     3093.88     2846.22     79.63 o
   4   6  11      446.24      444.45     42.84 o
   5   6  11       30.16       20.23     35.21 o
   6   6  11     1088.22     1152.69     55.54 o
   7   6  11     1535.81     1476.38    114.11 o
   8   6  11      970.51      884.81     83.72 o
   9   6  11      263.22      226.30     62.17 o
  -6   7  11      163.31      190.37     43.11 o
  -5   7  11       46.36      -25.44     92.20 o
  -4   7  11      646.33      641.23     38.12 o
  -3   7  11     1067.07     1116.01     48.64 o
  -2   7  11     2649.61     2756.01     76.88 o
  -1   7  11     1892.27     1925.34     58.48 o
   0   7  11      426.48      423.39     42.87 o
   1   7  11      185.16      199.11     26.36 o
   2   7  11      912.46      903.21     64.62 o
   3   7  11      976.31      948.22     42.23 o
   4   7  11     2125.45     1946.93     86.09 o
   5   7  11     1138.78     1148.23     59.39 o
   6   7  11      420.07      445.67     46.32 o
   7   7  11        1.43      -18.78     18.78 o
   8   7  11      335.74      371.09     75.66 o
   9   7  11     1008.40      890.62    117.10 o
  -5   8  11      641.48      680.30    116.99 o
  -4   8  11      175.19       19.79    103.29 o
  -3   8  11       93.95       87.99     24.94 o
  -2   8  11      340.41      317.75     33.25 o
  -1   8  11     1845.37     1797.32     55.87 o
   0   8  11     2225.21     2311.19     68.49 o
   1   8  11     2311.22     2432.45     73.26 o
   2   8  11      494.25      503.39     39.70 o
   3   8  11       14.73      -24.33     25.03 o
   4   8  11      882.65      912.87     67.95 o
   5   8  11     2131.21     2037.59     84.34 o
   6   8  11     1778.37     1693.75     73.76 o
   7   8  11      844.14      762.10     38.90 o
   8   8  11      106.58      -17.36     34.99 o
   9   8  11       17.16       18.81     55.59 o
  -4   9  11     1129.84     1234.03     75.09 o
  -3   9  11      860.02      843.31     44.79 o
  -2   9  11      175.50      186.13     59.81 o
  -1   9  11       44.15       -0.28     37.59 o
   0   9  11     1422.36     1405.74     61.08 o
   1   9  11     1893.03     1870.48     60.88 o
   2   9  11     2105.33     2026.88     73.92 o
   3   9  11      983.72     1028.09     69.04 o
   4   9  11      320.55      266.75     43.32 o
   5   9  11       53.14       67.49     39.13 o
   6   9  11      843.66      674.57     82.26 o
   7   9  11     1445.43     1279.02    101.67 o
   8   9  11     1333.96     1379.55     76.05 o
   9   9  11      327.15      293.74     68.33 o
  -3  10  11      901.27     1035.58    140.80 o
  -2  10  11     1083.94      994.81     48.16 o
  -1  10  11      990.93      983.67     50.22 o
   0  10  11      598.57      653.64     49.84 o
   1  10  11        1.92      -29.53     29.53 o
   2  10  11      643.88      664.87     68.78 o
   3  10  11     2158.80     2026.95     76.60 o
   4  10  11     1198.21     1209.89     90.31 o
   5  10  11      531.65      568.35     47.73 o
   6  10  11       21.51      131.15    118.51 o
   7  10  11       36.54      -70.44     74.61 o
   8  10  11      344.86      114.16    111.34 o
  -1  11  11     1155.84     1127.60     54.48 o
   0  11  11     1268.47     1329.33     67.96 o
   1  11  11      959.79     1022.69     60.81 o
   2  11  11      404.94      384.85     34.41 o
   3  11  11       53.59       76.10     34.50 o
   4  11  11      300.23      281.48     38.61 o
   5  11  11      717.31      686.57     48.38 o
   6  11  11     1005.79      986.71     61.04 o
   7  11  11      524.90      410.47     78.77 o
   1  12  11     1445.23     1370.79     71.19 o
   2  12  11     1083.19     1080.30     83.88 o
   3  12  11      348.90      395.06     67.95 o
   4  12  11       69.15       53.96     47.14 o
   5  12  11        9.07       34.39     44.01 o
   6  12  11      133.25      137.46     72.03 o
  -4  -3  12       45.85       86.44     71.11 o
  -3  -3  12      409.03      415.37     73.94 o
  -2  -3  12      635.47      772.95     79.58 o
  -1  -3  12      687.00      775.43     70.06 o
   0  -3  12      252.30      349.41     56.08 o
  -5  -2  12      362.57      374.67     62.52 o
  -4  -2  12      101.92       54.37     96.90 o
  -3  -2  12       51.70      -29.44     65.01 o
  -2  -2  12      432.73      658.12     93.07 o
  -1  -2  12      537.54      561.38     64.60 o
   0  -2  12      601.75      538.85     70.45 o
   1  -2  12      324.24      343.88     43.22 o
   2  -2  12      216.76      442.51     98.51 o
  -6  -1  12       64.16        6.14     44.35 o
  -5  -1  12      408.53      409.18     48.07 o
  -4  -1  12      646.04      612.13     81.42 o
  -3  -1  12      812.50      824.65    150.10 o
  -2  -1  12       50.29      -42.85     77.52 o
  -1  -1  12       96.33        8.81     63.55 o
   0  -1  12      737.62      754.07     58.24 o
   1  -1  12      863.28     1020.58     67.23 o
   2  -1  12      405.64      470.27     50.60 o
   3  -1  12      149.25      214.30     87.85 o
   4  -1  12       50.76       11.96     55.23 o
  -6   0  12      198.47      144.82     81.76 o
  -5   0  12       23.64        4.05     87.42 o
  -4   0  12      608.84      476.44    115.14 o
  -3   0  12      779.87      734.46     79.32 o
  -2   0  12     1011.17     1014.63    111.34 o
  -1   0  12      563.05      532.76     83.72 o
   0   0  12      297.63      354.45     65.78 o
   1   0  12        4.38       39.00     44.06 o
   2   0  12      387.40      390.85     91.71 o
   3   0  12      998.31     1016.70     98.83 o
   4   0  12     1016.52     1093.78    119.92 o
   5   0  12      414.51      456.54     94.37 o
  -6   1  12      806.54      809.60     85.68 o
  -5   1  12     1060.59     1060.49     68.47 o
  -4   1  12      226.82       40.12    105.68 o
  -3   1  12      108.98       57.52     83.07 o
  -2   1  12      959.04      859.26    104.38 o
  -1   1  12     1708.77     1685.25    124.49 o
   0   1  12     1347.70     1405.61    108.83 o
   1   1  12      987.69     1087.12     69.26 o
   2   1  12      117.75      159.40     38.46 o
   3   1  12        0.42      -27.98     85.24 o
   4   1  12      264.59      301.52    102.69 o
   5   1  12     1028.41     1039.96    116.99 o
  -6   2  12      375.82      406.26    110.74 o
  -5   2  12      703.87      708.02    122.86 o
  -4   2  12     1357.98     1415.50    146.34 o
  -3   2  12      858.74      847.74    101.77 o
  -2   2  12      499.86      545.04    101.66 o
  -1   2  12        4.92      102.42     84.81 o
   0   2  12      838.03      781.85     92.20 o
   1   2  12     1693.77     1765.24     88.70 o
   2   2  12     2313.10     2515.81    107.84 o
   3   2  12      480.46      524.09     43.86 o
   4   2  12       52.88       37.29     33.87 o
   5   2  12       89.99       86.98     30.48 o
   6   2  12      388.26      402.94     72.73 o
  -6   3  12      282.55      320.52    113.40 o
  -5   3  12       27.44       -2.94     44.92 o
  -4   3  12      597.49      732.81     85.68 o
  -3   3  12     1844.77     1696.90     95.54 o
  -2   3  12     1688.21     1696.12    152.11 o
  -1   3  12     1268.96     1180.54    120.14 o
   0   3  12      261.65      298.32     60.78 o
   1   3  12        1.29      -10.46     68.93 o
   2   3  12      437.94      479.68     51.07 o
   3   3  12     1594.22     1735.68     80.48 o
   4   3  12     1554.53     1615.60     51.60 o
   5   3  12      674.54      700.37     44.94 o
   6   3  12      113.69      123.54     63.83 o
   7   3  12      110.73      202.94     67.33 o
  -6   4  12      976.06     1198.70    146.13 o
  -5   4  12      708.71      778.78     84.15 o
  -4   4  12      161.85      191.12     50.36 o
  -3   4  12        1.80      -62.31     78.17 o
  -2   4  12      716.59      736.12    106.33 o
  -1   4  12     2049.51     2098.36    110.81 o
   0   4  12     3138.24     3094.70    107.46 o
   1   4  12      980.51      993.67     59.07 o
   2   4  12       57.56       -4.96     45.76 o
   3   4  12      222.77      190.71     41.83 o
   4   4  12      891.32      923.04     42.09 o
   5   4  12     1463.27     1387.38     64.79 o
   6   4  12     1215.72     1218.77    109.77 o
   7   4  12      769.70      818.80     57.10 o
  -6   5  12      310.29      480.79    111.34 o
  -5   5  12     1205.87     1275.24    124.82 o
  -4   5  12     1087.36     1046.83     66.94 o
  -3   5  12      702.54      725.74     78.17 o
  -2   5  12      397.80      515.39     64.48 o
  -1   5  12       80.11      101.50     39.59 o
   0   5  12      486.54      381.00     46.73 o
   1   5  12     1858.59     1864.09     78.20 o
   2   5  12     1501.28     1655.80     86.15 o
   3   5  12     1217.38     1160.80     42.62 o
   4   5  12       54.80       51.45     34.64 o
   5   5  12      325.47      313.21     30.39 o
   6   5  12     1286.97     1181.48     99.42 o
   7   5  12     1567.78     1408.12     71.57 o
  -5   6  12       19.27      186.36    104.38 o
  -4   6  12      745.05      754.33    152.92 o
  -3   6  12     1347.79     1470.95     81.32 o
  -2   6  12     2216.69     2285.90     85.74 o
  -1   6  12     2003.32     2020.64     81.44 o
   0   6  12      107.20       30.50     50.37 o
   1   6  12      242.51      202.94     43.27 o
   2   6  12      630.45      596.62     36.97 o
   3   6  12      720.65      725.08     34.66 o
   4   6  12     1535.29     1667.97     73.85 o
   5   6  12      957.19      981.99     53.29 o
   6   6  12      235.20      285.62     31.67 o
   7   6  12       58.39       20.44     72.41 o
   8   6  12      543.47      315.19     73.65 o
  -5   7  12      390.91      377.17    110.14 o
  -4   7  12      174.13      230.62     51.37 o
  -3   7  12      260.67      263.94     55.11 o
  -2   7  12      599.72      618.83     41.38 o
  -1   7  12     2144.81     2162.26     66.29 o
   0   7  12     3254.72     3321.41     90.81 o
   1   7  12     1945.39     1896.17     60.09 o
   2   7  12       37.92       15.66     46.11 o
   3   7  12      181.14      174.48     24.99 o
   4   7  12      896.31      894.07     41.70 o
   5   7  12     1633.57     1679.18     75.65 o
   6   7  12     1068.91     1153.75     60.25 o
   7   7  12      682.67      552.76     81.92 o
   8   7  12      208.42      160.37     74.37 o
  -4   8  12     1139.75     1173.69    117.53 o
  -3   8  12      737.95      642.48     47.38 o
  -2   8  12       11.87      -13.21     22.39 o
  -1   8  12      232.14      295.50     39.13 o
   0   8  12     1397.71     1430.95     50.86 o
   1   8  12     1479.09     1406.08     51.69 o
   2   8  12     1524.14     1601.84     69.51 o
   3   8  12      638.61      651.94     36.45 o
   4   8  12      306.12      320.67     32.83 o
   5   8  12       51.10       21.54     43.54 o
   6   8  12     1437.45     1387.35     81.55 o
   7   8  12     1484.75     1209.09     98.74 o
   8   8  12      898.18      868.27     82.45 o
  -3   9  12     1070.04     1108.76     71.11 o
  -2   9  12     1476.93     1519.60     67.41 o
  -1   9  12      725.39      712.14     35.69 o
   0   9  12      117.64      126.04     42.20 o
   1   9  12      269.95      278.59     30.83 o
   2   9  12      641.46      640.40     50.70 o
   3   9  12     1142.68     1108.18     47.84 o
   4   9  12      721.44      705.26     49.73 o
   5   9  12      633.53      569.57     40.59 o
   6   9  12      125.41       26.16     50.19 o
   7   9  12       91.54      -12.57     57.59 o
  -2  10  12      595.86      518.38     53.31 o
  -1  10  12      925.32      992.64     81.63 o
   0  10  12     1391.26     1346.26     81.16 o
   1  10  12     1086.64     1044.23     69.69 o
   2  10  12      229.79      252.61     33.51 o
   3  10  12       38.70       41.03     31.57 o
   4  10  12      808.97      822.09     66.10 o
   5  10  12     1208.23     1096.83     52.33 o
   6  10  12     1057.81      904.06     51.32 o
   7  10  12      291.86      261.74     52.62 o
   0  11  12      674.28      656.85     45.58 o
   1  11  12     1241.34     1111.04     56.36 o
   2  11  12     1032.22     1014.37     59.46 o
   3  11  12      548.46      509.31     43.51 o
   4  11  12       68.09       59.02     38.54 o
   5  11  12      113.82       39.99     39.20 o
   6  11  12      577.66      560.09     60.06 o
  -3  -1  13      501.45      403.26     92.74 o
  -2  -1  13     1053.80     1143.04     98.34 o
  -1  -1  13      576.12      588.97     80.02 o
   0  -1  13       97.33      179.18     66.21 o
  -4   0  13      112.68      128.62     74.04 o
  -3   0  13       74.93      -30.66     90.24 o
  -2   0  13      451.53      430.12     82.09 o
  -1   0  13      755.98      805.98     99.27 o
   0   0  13      489.24      513.19     77.63 o
   1   0  13      452.85      424.94     54.28 o
   2   0  13      104.36       31.14     41.26 o
  -5   1  13      707.19      771.65     58.83 o
  -4   1  13     1188.05     1354.18    145.58 o
  -3   1  13      747.35      882.64    119.49 o
  -2   1  13      122.03      114.81     89.05 o
  -1   1  13       62.85      -67.41     71.43 o
   0   1  13      644.53      694.11     86.87 o
   1   1  13      601.09      744.21     60.53 o
   2   1  13      526.28      651.90     55.43 o
   3   1  13      149.14      148.85     74.80 o
  -5   2  13      129.37      202.01    113.40 o
  -3   2  13     1337.51     1380.93    139.71 o
  -2   2  13      893.51      983.32    115.79 o
  -1   2  13      591.31      699.32     99.38 o
   0   2  13      189.36      181.46     50.78 o
   1   2  13        7.63       19.99     45.25 o
   2   2  13      407.70      407.36     72.03 o
   3   2  13     1226.37     1407.19     73.00 o
   4   2  13      858.04      993.65    110.14 o
  -5   3  13      727.46      863.17    112.42 o
  -4   3  13      152.89      143.51    113.24 o
  -3   3  13       95.98       53.79     91.22 o
  -2   3  13     1137.82     1465.52    143.95 o
  -1   3  13     1317.25     1263.50    110.14 o
   0   3  13     1185.31     1119.96     79.15 o
   1   3  13      403.87      383.05     48.13 o
   2   3  13      192.30      174.43     43.60 o
   3   3  13       12.73       13.83     36.52 o
   4   3  13      573.02      580.63     85.40 o
   5   3  13     1056.82     1106.54     90.10 o
  -5   4  13      750.21      981.25    140.47 o
  -4   4  13      996.80     1180.82     80.49 o
  -3   4  13      626.80      660.50     72.45 o
  -2   4  13      172.59      260.15     72.14 o
  -1   4  13      139.44       64.49     43.79 o
   0   4  13      925.78      994.52     61.21 o
   1   4  13     2195.19     2070.92     83.72 o
   2   4  13     1382.37     1498.85     70.97 o
   3   4  13      505.11      515.71     79.39 o
   4   4  13        5.69       41.78     76.19 o
   5   4  13      236.65      166.52     65.82 o
   6   4  13      297.40      254.25    123.62 o
  -4   5  13      886.54     1003.61     69.04 o
  -3   5  13     1472.73     1458.49     85.24 o
  -2   5  13     1101.71      985.45     57.25 o
  -1   5  13      455.63      474.24     44.09 o
   0   5  13       36.85       34.86     40.89 o
   1   5  13       64.46       42.85     60.07 o
   2   5  13      743.43      708.42     51.81 o
   3   5  13     1207.73     1230.85     65.59 o
   4   5  13     1525.44     1515.05     42.92 o
   5   5  13      545.45      618.36    102.58 o
   6   5  13        2.16       83.88     64.58 o
  -4   6  13      213.25      109.92    111.99 o
  -3   6  13      128.45      166.74     52.11 o
  -2   6  13      679.76      711.31     50.43 o
  -1   6  13     2194.79     2075.00     84.04 o
   0   6  13     1944.02     1776.86     78.08 o
   1   6  13      846.42      773.89     54.08 o
   2   6  13       51.92       27.47     42.32 o
   3   6  13      137.81       94.20     48.88 o
   4   6  13      438.57      415.42     35.27 o
   5   6  13      973.04     1051.52     54.58 o
   6   6  13      793.34      762.72     84.86 o
  -3   7  13      849.76      797.20     62.74 o
  -2   7  13       36.73       36.05     52.37 o
  -1   7  13        5.63       54.47     33.67 o
   0   7  13      863.09      880.34     57.20 o
   1   7  13     2483.54     2390.68    116.15 o
   2   7  13     2213.69     2074.53     66.08 o
   3   7  13      913.20      941.36     41.53 o
   4   7  13       80.36       62.01     43.88 o
   5   7  13      122.06      103.23     37.77 o
   6   7  13      777.36      838.60     84.31 o
  -2   8  13     1699.70     1717.08    141.07 o
  -1   8  13      337.81      296.24     27.23 o
   0   8  13       42.54       -8.63     37.40 o
   1   8  13      221.51      225.21     35.14 o
   2   8  13      833.34      723.70     36.58 o
   3   8  13     1129.96     1135.91     46.87 o
   4   8  13      939.30      967.49     45.12 o
   5   8  13      849.93      842.10     42.64 o
   6   8  13       78.64       32.26     67.29 o
  -1   9  13     1046.57     1103.13     72.53 o
   0   9  13      852.36      873.69     40.90 o
   1   9  13      491.56      534.11     33.73 o
   2   9  13        3.83       71.08     42.44 o
   3   9  13      225.69      177.31     29.86 o
   4   9  13      682.59      691.87     56.21 o
   5   9  13      540.38      493.84     38.28 o
   1  10  13      718.61      787.44     46.68 o
   2  10  13      784.28      744.39     65.99 o
   3  10  13      452.21      464.44     41.99 o
   4  10  13       59.81       -4.07     30.01 o
  -2   2  14      739.71      819.14    115.14 o
  -1   2  14      720.30      682.04    101.66 o
   0   2  14      640.62      589.63     95.73 o
   1   2  14      296.59      291.91     46.77 o
  -2   3  14       40.52      -98.54    103.24 o
  -1   3  14      301.43      257.24     49.72 o
   0   3  14      723.23      680.00     65.68 o
   1   3  14      989.52     1031.76     58.30 o
   2   3  14      817.33      758.44     63.15 o
  -2   4  14      714.61      631.79    130.04 o
  -1   4  14      345.89      354.21     46.01 o
   0   4  14       16.21        3.83     39.75 o
   1   4  14       95.64       94.10     40.69 o
   2   4  14      726.36      758.32     58.42 o
   3   4  14     1113.24     1084.95     60.38 o
  -2   5  14      815.10      823.26     54.87 o
  -1   5  14     1097.26     1093.92     63.05 o
   0   5  14      629.17      657.72     66.13 o
   1   5  14      244.23      227.05     43.62 o
   2   5  14       29.71        8.68     38.26 o
   3   5  14      126.15      140.74     38.64 o
   4   5  14      485.45      614.36    129.60 o
  -2   6  14       16.87      -31.07     38.41 o
  -1   6  14      109.13      125.40     43.90 o
   0   6  14      643.51      594.88     54.24 o
   1   6  14     1100.05     1124.32     63.00 o
   2   6  14     1027.11      933.70     62.77 o
   3   6  14      324.01      272.49     47.88 o
   4   6  14        0.63      -57.21     57.21 o
  -1   7  14      289.23      197.26     42.16 o
   0   7  14       33.14       10.92     40.84 o
   1   7  14      168.51      117.35     40.58 o
   2   7  14      589.42      454.17     71.82 o
   3   7  14     1191.36     1160.58     63.66 o
   4   7  14      920.13     1057.88     70.37 o
   1   8  14      499.44      488.80     65.47 o
   2   8  14        6.13      -42.48     42.48 o
   3   8  14      342.48      390.50     61.98 o
 
